# Supplementary material for: Effects of insulin and the glucagon‐like peptide 1 receptor agonist liraglutide on the kidney proteome in db/db mice
Source: Physiol Rep. 2017 Mar 22;5(6):e13187. doi: 10.14814/phy2.13187 (PMC5371560; doi:10.14814/phy2.13187)
Supplement: Supplementary file 1 — Table S1. (a) Guide to sample names in Proteome Exchange Table S2. (b) Peptide file from Progenesis software. Included is Uniprot accession number, Mascot score, MS parameters and peptide intensities normalized within Progenesis. Table S3. (c) Uniprot accession number and peptide shotgun MS data used for identification and quantification. Table S4. (d) Additional data of the reported proteins. Mean values and standard deviations (SD) from SRM MS or Ashotgun MS. P‐values calculated using ANOVA with Tukey post hoc test, P‐values <0.05 were considered significant, values above 0.05 are shown in grey. Table S5. (e) SRM transition list Figure S1. STRING known and predicted interaction network. [file PHY2-5-e13187-s001.xlsx]

## Sheet: Supplementary file 1A
Supplementary fie 1A. Guide to sample names in Proteome Exchange			The MS raw files deposited in ProteomeExchange have an accession number that correspond to a sample name. For each kidney, two technical replicates were run individually throughout the complete analyses. The processed MS data of the two technical replicates were joined before any statistical analyses.
Mouse group	Proteome Exchange accession numbner	Sample; mouse group and kidney number
Healthy db/+ vehicle control mice	58200	vehicle db/+_5_1
	58220	vehicle db/+_1_1
	58222	vehicle db/+_1_2
	58221	vehicle db/+_2_1
	58201	vehicle db/+_2_2
	58223	vehicle db/+_3_1
	58205	vehicle db/+_3_2
	58224	vehicle db/+_4_1
	58206	vehicle db/+_4_2
	58225	vehicle db/+_5_2
db/db vehicle mice	58207	vehicle db/db_5_1
	58226	vehicle db/db_1_1
	58208	vehicle db/db_1_2
	58227	vehicle db/db_2_1
	58201	vehicle db/db_2_2
	58228	vehicle db/db_3_1
	58202	vehicle db/db_3_2
	58229	vehicle db/db_4_1
	58203	vehicle db/db_4_2
	58204	vehicle db/db_5_2
db/db liraglutide mice	58211	liraglutide db/db_5_1
	58210	liraglutide db/db_1_1
	58230	liraglutide db/db_1_2
	58231	liraglutide db/db_2_1
	58197	liraglutide db/db_2_2
	58198	liraglutide db/db_3_1
	58199	liraglutide db/db_3_2
	58193	liraglutide db/db_4_1
	58194	liraglutide db/db_4_2
	58195	liraglutide db/db_5_2
db/db insulin mice	58196	insulin db/db_5_1
	58214	insulin db/db_1_1
	58215	insulin db/db_1_2
	58212	insulin db/db_2_1
	58192	insulin db/db_2_2
	58213	insulin db/db_3_1
	58218	insulin db/db_3_2
	58219	insulin db/db_4_1
	58216	insulin db/db_4_2
	58217	insulin db/db_5_2

## Sheet: Supplementary file1B
Supplementary file 1B. Peptide file from Progenesis software. Included is Uniprot accession number, Mascot score, MS parameters and peptide intensities normalized within Progenesis.
Retention time (min)	Charge	m/z	Measured mass	Mass error (u)	Mass error (ppm)	Score	Sequence	Accession	All accessions (for this sequence)	Description	healthy control_1	healthy control_2	healthy control_3	healthy control_4	healthy control_5	healthy control_6	healthy control_7	healthy control_8	healthy control_9	healthy control_10	db/db vehicle_1	db/db vehicle_2	db/db vehicle_3	db/db vehicle_4	db/db vehicle_5	db/db vehicle_6	db/db vehicle_7	db/db vehicle_8	db/db vehicle_9	db/db vehicle_10	db/db liraglutide_1	db/db liraglutide_2	db/db liraglutide_3	db/db liraglutide_4	db/db liraglutide_5	db/db liraglutide_6	db/db liraglutide_7	db/db liraglutide_8	db/db liraglutide_9	db/db liraglutide_10	db/db insulin_1_	db/db insulin_2_	db/db insulin_3_	db/db insulin_4_	db/db insulin_5_	db/db insulin_6_	db/db insulin_7_	db/db insulin_8_	db/db insulin_9_
32.5858	3	773.307	2316.9	0.00150709	0.650479	30.24	GEGEPCGGGAAGGGHCAPGMECVK	A0A5E1	A0A5E1	A0A5E1_MOUSE Insulin-like growth factor binding protein 7 OS=Mus musculus GN=Igfbp7 PE=2 SV=1	9530.85	3353.89	72.3495	124.48	11321.4	27.5362	7174.44	7469.76	3908.87	0	635.35	1976.21	14122.1	438.79	17004.6	12665.5	15449.6	12519.9	8987.64	11929.5	9987.83	3669.2	23544.8	16641.8	8037.67	17700.1	21023.1	23697.1	10672	9573.97	28214	29661.8	341.195	21813.9	19856.1	15151.6	11083.8	12311.9	8117.87
33.7672	3	760.986	2279.94	0.00239465	1.05032	73.07	EDAGEYECHASNSQGQASAAAK	A0A5E1	A0A5E1;E9Q5D9	A0A5E1_MOUSE Insulin-like growth factor binding protein 7 OS=Mus musculus GN=Igfbp7 PE=2 SV=1	18062.9	14292.9	41300.9	187335	6215.18	135051	19256.6	10212.3	19229.3	76646.6	8704.23	8449.11	17843.2	2986.21	4990.36	4562.42	5016.64	4060.8	2383.97	2690.88	7369.4	7223.63	11482.3	18196.1	2558.6	4008.83	7617.1	6103.08	4032.82	6717.13	8787.42	9233.78	219107	9713.67	11304.6	8288.07	5604.73	6308.15	5081.42
32.5858	3	760.986	2279.94	0.00132712	0.582086	89.79	EDAGEYECHASNSQGQASAAAK	A0A5E1	A0A5E1;E9Q5D9	A0A5E1_MOUSE Insulin-like growth factor binding protein 7 OS=Mus musculus GN=Igfbp7 PE=2 SV=1	168430	149637	3200.94	708.29	164238	111.973	200114	210422	172164	3354.74	76350.6	143290	287480	33285.6	145721	152795	211300	150932	118321	106737	174393	153834	315495	323821	149684	162501	233534	232941	216300	246256	240818	260631	23485.7	261449	237661	174579	159601	188687	132031
51.1372	2	569.276	1136.54	-0.00128025	-1.12645	37.11	ESYSVYVYK	A0JLV3	A0JLV3;Q8C622;G3X9D5	A0JLV3_MOUSE Histone H2B (Fragment) OS=Mus musculus GN=Hist1h2bj PE=2 SV=1	1.1064e+06	1.03896e+06	445660	399840	514234	653563	432132	545995	618871	794939	386871	420954	446796	269599	178440	246894	311190	374292	426467	515241	10737.9	337303	834044	798379	365431	341048	804443	456480	27548.6	104489	50676.1	402238	436972	419001	383114	497863	303897	281899	546114
60.8483	2	477.305	952.595	-0.000227698	-0.239029	44.05	LLLPGELAK	A0JLV3	A0JLV3;A0JNS9;Q64524	A0JLV3_MOUSE Histone H2B (Fragment) OS=Mus musculus GN=Hist1h2bj PE=2 SV=1	7.15656e+06	8.88703e+06	7.50625e+06	5.12855e+06	5.39314e+06	5.49463e+06	6.25218e+06	5.94703e+06	7.66295e+06	6.35782e+06	3.15993e+06	3.35138e+06	3.35e+06	2.32978e+06	2.6173e+06	2.44317e+06	3.32983e+06	3.2175e+06	4.3318e+06	4.48927e+06	3.59588e+06	4.13312e+06	5.93853e+06	5.45894e+06	3.56034e+06	3.49093e+06	5.86994e+06	5.24944e+06	6.21348e+06	5.25108e+06	2.98861e+06	3.50977e+06	4.04984e+06	4.93221e+06	4.7882e+06	5.10783e+06	3.46235e+06	3.50029e+06	4.8717e+06
44.1716	2	633.323	1264.63	-0.00166776	-1.31877	61.26	KESYSVYVYK	A0JLV3	A0JLV3;Q8C622;G3X9D5	A0JLV3_MOUSE Histone H2B (Fragment) OS=Mus musculus GN=Hist1h2bj PE=2 SV=1	277473	308301	163861	235227	218592	249606	324903	192263	275960	272731	121951	87913.5	85345.8	83374.6	31504.2	75633.5	110750	58660.4	138396	146270	108874	89968.3	61624	63615.2	87980	119087	68173.3	90232.1	121819	134820	112147	70542.6	64650.2	67546.9	93471.3	140714	109065	105323	133996
70.3709	2	888.901	1775.79	0.00241664	1.36088	75.47	AMGIMNSFVNDIFER	A0JLV3	A0JLV3;Q64524;G3X9D5	A0JLV3_MOUSE Histone H2B (Fragment) OS=Mus musculus GN=Hist1h2bj PE=2 SV=1	117938	182807	104110	118265	126147	75572.3	155716	98063.3	140577	80587	71909.3	51997.5	50227.9	50327.2	41434.1	49705.1	70839	59321.2	45679.2	81481.4	87718.6	62960.7	154911	128897	31976.4	62661.5	124500	116888	49341.3	54606	60602.7	48278.2	80749.7	88065.6	67423.2	94564.7	41556.9	37871.2	53027.2
81.3822	2	880.903	1759.79	0.000370725	0.210664	76.64	AMGIMNSFVNDIFER	A0JLV3	A0JLV3;Q64524;G3X9D5	A0JLV3_MOUSE Histone H2B (Fragment) OS=Mus musculus GN=Hist1h2bj PE=2 SV=1	14574	5503.43	14121.1	10406.8	5052.86	19007.1	2291.93	20631.1	12994	22740.5	3859.01	9760.08	1713.48	4531.89	903.381	2301.81	4728.78	2398.21	16673.2	6085.01	3113.03	9680.25	4027.66	11018.7	15272.4	4314.6	7930.23	12666.6	27894.3	26493	667.594	1048.29	1022.31	828.641	4918.7	2732.09	7860.19	5160.98	21195.8
80.6107	2	880.411	1758.81	0.000558097	0.317316	86.38	AMGIMNSFVNDIFER	A0JLV3	A0JLV3;Q64524;G3X9D5	A0JLV3_MOUSE Histone H2B (Fragment) OS=Mus musculus GN=Hist1h2bj PE=2 SV=1	62399.7	18572.9	58388.8	32189.2	15789.6	73595.8	13654.2	78390.2	39517.6	96436.5	9739.83	29654.5	2332.03	13817.7	13850.5	10082.2	10899.8	8019.8	65264.5	23822.4	5202.03	43802.8	13680.5	18990	55749.1	18896	17201.5	35381.5	98488.7	127287	2246.35	1959.07	3129.68	2960.51	22305.5	13992.8	37929.9	30704.3	55810.7
76.3825	2	888.409	1774.8	0.000945772	0.532889	113.01	AMGIMNSFVNDIFER	A0JLV3	A0JLV3;Q64524;G3X9D5	A0JLV3_MOUSE Histone H2B (Fragment) OS=Mus musculus GN=Hist1h2bj PE=2 SV=1	1.01064e+06	1.56724e+06	1.11573e+06	300575	1.33492e+06	655499	796009	761798	1.11979e+06	729332	749461	447603	524578	460587	455580	683473	651248	582143	433955	664408	881830	765177	1.56589e+06	1.19796e+06	321898	650536	1.33166e+06	933353	390526	282233	688121	524691	712579	841209	404653	656781	513717	527822	379559
86.2839	2	880.411	1758.81	0.000271901	0.154594	119.72	AMGIMNSFVNDIFER	A0JLV3	A0JLV3;Q64524;G3X9D5	A0JLV3_MOUSE Histone H2B (Fragment) OS=Mus musculus GN=Hist1h2bj PE=2 SV=1	74505.8	28484	84605.3	55370.7	26044.8	97513	42807.6	127427	58751.2	105996	11023.1	32628.6	2757.31	23593.5	20292.9	15941.9	5662.69	25195	128069	36667.7	6439.14	35870.6	55589.7	50739.3	73260.2	24669	26139	55075.2	132926	136147	2767.77	2582.93	5655.09	13070.3	41711.2	29549.6	38624.3	40210.6	88259.9
68.2146	2	622.347	1242.68	-0.00214272	-1.72427	28.28	ADLINNLGTIAK	A0PJ91	A0PJ91;Q71LX8;B7ZC50;Q8C5U3	A0PJ91_MOUSE Hsp90aa1 protein (Fragment) OS=Mus musculus GN=Hsp90aa1 PE=2 SV=1	46785.7	41095.9	39315.5	27741.2	37872.5	41320.2	31603.3	40257.7	42281.5	36771.4	41144.2	44547.4	63339.7	47879.3	24551.2	32606.7	34105.9	42758.1	24864.7	37500.6	30061.2	38860.8	83338	68017.8	24623.8	23291.5	35711.7	26041	18384.1	34402.4	42088	71698.9	50216.1	56298.1	22647	35947.5	30539.1	29264.4	28215.2
43.468	2	656.288	1310.56	-0.000767515	-0.585638	45.24	EDQTEYLEER	A0PJ91	A0PJ91;Q71LX8;B7ZC50;Q3TJU7;Q8C5U3	A0PJ91_MOUSE Hsp90aa1 protein (Fragment) OS=Mus musculus GN=Hsp90aa1 PE=2 SV=1	118500	229240	94178.6	146521	158012	159709	154466	111372	144499	153449	77602.1	29066.3	50719.5	30368.5	18125.5	28522.9	30047.1	26134.7	28363.9	50312.4	51774.4	50984	45039.7	47198.9	27280.3	27120.1	72703.6	81838.2	31460.7	88943.6	35299.5	63371.5	50527.4	29482.3	43700.9	48055.1	26848.3	19361.7	57393.3
39.3592	2	576.283	1150.55	-3.93838e-05	-0.0342304	67.33	YIDQEELNK	A0PJ91	A0PJ91;Q71LX8;E9Q3D6;Q3TJU7	A0PJ91_MOUSE Hsp90aa1 protein (Fragment) OS=Mus musculus GN=Hsp90aa1 PE=2 SV=1	580528	423897	279215	747599	740848	811941	659961	648380	561884	561188	127906	123499	299023	94019.8	124894	153516	137950	141429	128569	203122	229481	217464	218626	246579	182995	185259	318517	364949	224464	236836	297470	371825	274839	204344	278146	241258	163289	161441	318560
57.409	2	683.367	1364.72	-0.00182527	-1.33747	68.12	TLTIVDTGIGMTK	A0PJ91	A0PJ91;Q71LX8;B7ZC49;B7ZC50;Q8C5U3	A0PJ91_MOUSE Hsp90aa1 protein (Fragment) OS=Mus musculus GN=Hsp90aa1 PE=2 SV=1	112694	8093.26	44751.5	7591.91	30984.4	104655	11132	69481.8	64662.2	60106.3	5608.97	14583.5	4707.5	4805.52	12986.6	3146.78	6031.33	3593.22	13625.4	4348.78	1346.29	29696.6	3031.74	3853.57	24252.6	4714.93	1613.3	5263.62	30147.4	29646.1	2037.12	5698.76	5451.51	4318.38	12869.2	4755.07	15090	15681	35254
43.9089	2	618.303	1234.59	-0.00241499	-1.9561	73.99	DQVANSAFVER	A0PJ91	A0PJ91;Q3TJU7;Q8C5U3	A0PJ91_MOUSE Hsp90aa1 protein (Fragment) OS=Mus musculus GN=Hsp90aa1 PE=2 SV=1	167862	163980	116712	161732	165395	236481	152223	170107	181651	225014	50999.5	43246.7	60211.2	31695.2	36536.9	27673.2	24231.9	28287.2	31216.6	34725.6	59153	47716.7	62699.4	83866.4	71291.3	42898.1	74861.5	87232.9	40896	35078.3	44909.2	91367.9	53238.5	44479.4	62354.6	57759.4	59347.3	59784.5	93196.6
58.7396	2	683.367	1364.72	-0.00341615	-2.50318	75.31	TLTIVDTGIGMTK	A0PJ91	A0PJ91;Q71LX8;B7ZC49;B7ZC50;Q8C5U3	A0PJ91_MOUSE Hsp90aa1 protein (Fragment) OS=Mus musculus GN=Hsp90aa1 PE=2 SV=1	232049	16770.6	71162.2	11380.3	37432	180386	22558.3	118314	90668.1	100448	6388.97	34378.1	1708.11	5484.99	21161.8	2765.32	3972.34	7507.16	35770.6	7593.08	8244.09	51872	5693.63	4322.81	52852.4	14267.5	11439.8	15682.7	85426.1	42680.7	4077.56	9668.98	3777.16	6156.01	28163.2	4009.9	39821.3	47508.1	84948.6
60.187	2	917.394	1832.77	-0.000208277	-0.11364	103.84	NPDDITNEEYGEFYK	A0PJ91	A0PJ91;Q3TJU7;Q8C5U3	A0PJ91_MOUSE Hsp90aa1 protein (Fragment) OS=Mus musculus GN=Hsp90aa1 PE=2 SV=1	189181	206679	197703	246156	270318	347461	239067	250460	286579	270786	72602.5	83546.1	130533	65305.9	23745.1	39248.3	49062.4	58825.1	54774.6	78421.3	92014.5	102546	74896.9	64076.1	58258.2	52405	141994	97958.5	78621.1	85992.7	68062.8	82695.4	71645	82795.4	71475.4	89689.6	45569.7	45758.3	103980
64.5923	2	757.396	1512.78	-0.000729433	-0.482181	114.55	GVVDSEDLPLNISR	A0PJ91	A0PJ91;Q71LX8;E9Q3D6;Q3TK29;Q80YC2;Q3TJU7;Q8C5U3	A0PJ91_MOUSE Hsp90aa1 protein (Fragment) OS=Mus musculus GN=Hsp90aa1 PE=2 SV=1	1.18993e+06	1.19155e+06	1.56824e+06	1.07161e+06	1.37235e+06	1.41553e+06	1.20256e+06	1.32585e+06	1.52289e+06	1.35522e+06	410185	452886	423666	317269	199588	193304	215553	257484	326116	423963	452149	618438	364950	333537	340148	356885	791647	648724	587800	542818	400032	441633	433518	535597	388077	481939	275358	300341	556123
86.5358	2	989.507	1977	-0.000705428	-0.356818	59.94	EFFNFLPLSSQDPAPIR	A0PJE6	A0PJE6	A0PJE6_MOUSE Pccb protein (Fragment) OS=Mus musculus GN=Pccb PE=2 SV=1	21855.7	26041	34078.2	35650.1	19745.6	18255.7	42523.6	46387.1	24311.3	18982.4	6879.45	6028.72	3665.48	6463.06	9201.66	7772.89	4402.34	3495.17	8205.51	4552.71	14184.9	12486.8	8281.68	7726.24	8093.32	9899.59	18652.9	23418.2	25011.2	19565.4	5055.73	938.12	4404.45	5637.61	7410.36	3904.94	5227.12	5856.19	11802.7
65.7387	2	761.851	1521.69	-0.000636885	-0.418538	83.64	AFDNDVDALCNLR	A0PJE6	A0PJE6	A0PJE6_MOUSE Pccb protein (Fragment) OS=Mus musculus GN=Pccb PE=2 SV=1	40938.1	42468.7	50836	54391.5	22717.3	26460.3	47257.1	48556.7	44467.1	32683.5	17336.7	21570.8	15463.9	11699.4	8175.53	10446.6	11210.4	19260	18942.6	18676.4	28658.4	29694.1	16232.7	10328.1	15681.8	15302.8	34189.2	35408.9	34267.3	37217.7	27393.8	28455.9	16674.8	24346.1	13391.2	16905.3	15295.2	14841.7	19901.6
52.4829	2	415.74	829.465	-0.000376022	-0.45333	36.6	SDIVQLR	A0PJE9	A0PJE9	A0PJE9_MOUSE Hdlbp protein (Fragment) OS=Mus musculus GN=Hdlbp PE=2 SV=1	660406	552109	355542	267897	293088	305121	492868	359674	642887	502484	199294	186381	273915	160625	130449	119207	146579	156440	189978	245756	111198	154821	117523	111562	226070	224862	144246	131888	247974	231290	265559	306515	305075	259362	273831	315946	146948	143643	319837
34.8038	3	458.229	1371.66	0.00198615	1.44799	25.43	KDQAPSEAELER	A0T1J8	A0T1J8	A0T1J8_MOUSE LIM domain only 7 OS=Mus musculus GN=Lmo7 PE=2 SV=1	6155.09	2697.83	38.9051	7958.11	7297.86	299.067	7895.72	5811.15	2510.98	90.9728	2769.3	4544.09	19378.7	487.293	21071.4	22015.9	7888.22	6955.98	6093.04	6635.36	9021.17	4734.05	15879.6	15084	15991.9	16476.6	14988.3	18807.2	13147.1	10377.8	28455.5	32464.2	739.124	21768.3	21992.3	18568.1	24133.4	21760.3	17267.4
32.7157	2	541.778	1081.54	9.87868e-05	0.0913389	32	LAPSPSEEPR	A0T1J8	A0T1J8	A0T1J8_MOUSE LIM domain only 7 OS=Mus musculus GN=Lmo7 PE=2 SV=1	711.195	181.358	24.1206	56.307	915.681	154.852	134.526	431.248	235.183	145.395	785.784	787.116	1082.68	478.762	49981.2	60534.1	36529.1	40579.8	21522	25931	37515.7	413.766	17140.4	1671.47	27163.4	23798.6	28264.2	29037.9	17568.6	9200.96	32181.5	53292.6	109.083	13063.7	5061.71	12378.1	10123.7	12021.2	17971.8
32.3668	3	503.56	1507.66	0.000390487	0.259003	35.7	REDDTSGMLPTDR	A0T1J8	A0T1J8	A0T1J8_MOUSE LIM domain only 7 OS=Mus musculus GN=Lmo7 PE=2 SV=1	4424.6	888.77	345.032	3248.94	5222.92	289.556	1758.39	2101.46	442.082	529.859	2682.01	1216.78	8910.26	1104.29	44111.1	43128.3	23682.8	22404.4	9358.27	18092.1	21340.8	1528.68	23494.2	7554.44	19503.6	28173.2	25737.6	27868.1	9680.88	6246.82	51754.6	53805.9	36352.9	23229	14612.8	17522.5	13930.1	14927.3	13054.2
38.5296	2	614.817	1227.62	-0.000816681	-0.665255	52.71	VEIIANDQGNR	A1L347	A1L347;Q3TEK2;B7U582;Q3TRH3;Q3TB63;Q3TF16;Q3U9L2;Q3UDS0;D3YW43;O88687;Q9R2A1;P20029;Q3U7T8;Q3TI47;Q3U6V3;Q3UEM8;A1E2B8	A1L347_MOUSE Heat shock protein 1-like OS=Mus musculus GN=Hspa1l PE=2 SV=1	470136	239495	163670	629700	470030	445427	438118	324823	261447	167181	82096.1	75036.6	278118	28079	204659	230672	355329	334948	219063	343645	237927	135655	364518	369423	252259	241374	405476	522428	201536	212702	496851	602845	474442	284305	349796	316543	312776	298583	475922
70.8581	2	599.351	1196.69	-0.00101759	-0.850338	74.72	DAGVIAGLNVLR	A1L347	A1L347;A1E2B8;Q9QWU1	A1L347_MOUSE Heat shock protein 1-like OS=Mus musculus GN=Hspa1l PE=2 SV=1	21041.3	20920.4	52796.3	44654.3	33320.5	50365.6	29119.7	30471	41369.8	36198.4	6510.95	6301.65	8451.07	7628.23	8864.61	7910.79	15403.8	20877.8	5591.77	11084.3	30077.9	39314.6	20671.8	15006.4	7847.49	7803.75	26814.9	22869.7	17041.8	15071.6	5629.32	5690.57	8950.26	10742.6	10471.1	13718.5	6052.18	4737.23	10604.4
55.1984	2	744.354	1486.69	-0.00154988	-1.0425	94.24	TTPSYVAFTDTER	A1L347	A1L347;Q3TEK2;B7U582;Q3TRH3;Q3TB63;Q3TF16;Q3UDS0;Q3ULM1;D3YW43;Q9R2A1;A1E2B8	A1L347_MOUSE Heat shock protein 1-like OS=Mus musculus GN=Hspa1l PE=2 SV=1	671805	81664.7	200099	81547.6	119143	589569	87757.9	399090	260804	401833	59490.3	125782	69262.5	36991.4	90760.3	28365.4	43795	35740.3	132415	51858.5	36034	174351	66794.9	74711.1	252856	59574.1	29575.5	73226.1	352981	223541	62597.8	45991.1	55278.1	48501.4	132766	45254.2	161583	162347	382502
68.9514	2	830.451	1658.89	-0.00139471	-0.840752	106.8	IINEPTAAAIAYGLDK	A1L347	A1L347;Q3TEK2;B7U582;Q3TH04;Q3KQJ4;Q3TB63;Q3TF16;Q3U9L2;Q3UDS0;Q3ULM1;P20029;Q3U7T8;Q3TI47;Q3U6V3;Q3UEM8;Q9QWU1	A1L347_MOUSE Heat shock protein 1-like OS=Mus musculus GN=Hspa1l PE=2 SV=1	309528	536678	333421	352427	358414	348119	428020	375878	355587	319197	173203	111659	108073	106634	50215.7	66103.6	93761.6	81702.4	107260	139522	132869	138504	131998	122781	78581	88344.8	217899	200847	153801	176756	125891	95492.4	133105	147170	113158	117159	79079.6	91509.5	129976
45.9516	2	691.327	1380.64	-0.00110203	-0.798201	86.07	ALEESNYELEGK	A2A513	A2A513	A2A513_MOUSE Keratin, type I cytoskeletal 10 OS=Mus musculus GN=Krt10 PE=4 SV=1	55225.2	58240.9	20802.1	37846.8	34420	60608.9	57379	51043.4	28793.1	34956.6	141786	106096	184519	39089.2	73153.3	66678.7	119845	103847	109880	77781.7	124537	47911	96131.9	55016.3	112483	75050.4	45490.7	30030.4	57858.2	24006.7	121471	76442	176068	67617.2	109969	181205	67260.6	38864.7	62695
32.5858	2	452.261	902.508	0.000219614	0.243338	27.19	VISSIEQK	A2A5N2	A2A5N2;A3KML3;O70456;A2A5N1;A8IP69;P68510	A2A5N2_MOUSE Tyrosine 3-monooxygenase/tryptophan 5-monooxygenase activation protein, beta polypeptide OS=Mus musculus GN=Ywhab PE=2 SV=1	6635.15	3558.44	3213.34	358.464	6184.93	73.1363	5908.09	4562.2	6063.33	6688	3642.11	2074.18	4137.21	1811.29	2520.85	30144.5	16538.5	85248.6	41527	49032.2	59896.2	3719.26	3280.17	3969.84	4581.97	4231.5	3051.51	3717.75	2188.3	2183.68	8468.13	7155.4	2835.86	4036.99	6113.2	6276.22	4504.58	5004.01	5984.29
31.9464	3	533.586	1597.74	0.00208799	1.30685	40.36	AVTEQGHELSNEER	A2A5N2	A2A5N2;A2A5N1	A2A5N2_MOUSE Tyrosine 3-monooxygenase/tryptophan 5-monooxygenase activation protein, beta polypeptide OS=Mus musculus GN=Ywhab PE=2 SV=1	6355.56	802.006	4169.92	19689.8	74212.2	5951	15174.7	2911.9	6655.52	7737.84	6568.51	6359.59	4046.29	419.042	10616.9	21597.4	22355.4	22845.7	14415.7	21409.6	31410.1	1449	8368.29	44719.1	16153	14890.8	12533.1	293952	10676.6	9743.35	22600.9	22721.8	289208	12169.6	104099	9701.46	10483.6	10482.6	14137.4
31.5331	3	533.585	1597.73	0.000587643	0.367798	50.14	AVTEQGHELSNEER	A2A5N2	A2A5N2;A2A5N1	A2A5N2_MOUSE Tyrosine 3-monooxygenase/tryptophan 5-monooxygenase activation protein, beta polypeptide OS=Mus musculus GN=Ywhab PE=2 SV=1	58055.9	7630.39	104.451	208.085	513.148	51.1892	397.568	18479.7	2039.59	325.898	703.705	84.1001	16258.6	3683.88	326838	291621	326367	303735	224623	282835	343113	9297.77	159806	773.206	296927	264588	238584	7779.83	230830	117137	503909	473626	1246.73	143008	242.8	142057	160146	167498	220181
54.8688	2	454.266	906.517	-0.000395334	-0.436101	56.12	NLLSVAYK	A2A5N2	A2A5N2;P63101;D3YXN6;A3KML3;O70456;A2A5N1;A8IP69;P62259;Q8BPH1;D6REF3;P68510	A2A5N2_MOUSE Tyrosine 3-monooxygenase/tryptophan 5-monooxygenase activation protein, beta polypeptide OS=Mus musculus GN=Ywhab PE=2 SV=1	2.18567e+06	1.88335e+06	2.29685e+06	1.49586e+06	1.72958e+06	1.64519e+06	1.6236e+06	1.5393e+06	1.81857e+06	1.39159e+06	944377	902318	1.10431e+06	864976	665449	585702	1.01095e+06	975670	927861	1.06254e+06	890049	1.10627e+06	923166	709722	1.00799e+06	1.09308e+06	1.05109e+06	1.03097e+06	937102	801348	1.13343e+06	1.11183e+06	1.30028e+06	1.23162e+06	1.29894e+06	1.26622e+06	1.12659e+06	1.0478e+06	1.35278e+06
36.9038	2	598.792	1195.57	-0.00257889	-2.15704	57.86	YLSEVASGENK	A2A5N2	A2A5N2;A2A5N1	A2A5N2_MOUSE Tyrosine 3-monooxygenase/tryptophan 5-monooxygenase activation protein, beta polypeptide OS=Mus musculus GN=Ywhab PE=2 SV=1	200000	76035.9	33016.1	205882	179926	61047.4	119472	129467	78132.3	31508.1	8302.01	20428.7	102004	6366.06	104637	121660	153258	152461	101668	181478	166506	86319.7	186771	128298	202587	198887	145697	173003	160444	144363	212005	274234	202773	132148	207572	196004	171799	136691	223108
83.588	2	595.335	1188.65	0.00132095	1.1113	59.09	DSTLIMQLLR	A2A5N2	A2A5N2;P63101;Q3UA58;A3KML3;O70456;A8IP69;P62259;Q8BPH1;Q3V453;P68510	A2A5N2_MOUSE Tyrosine 3-monooxygenase/tryptophan 5-monooxygenase activation protein, beta polypeptide OS=Mus musculus GN=Ywhab PE=2 SV=1	92801.6	69581.3	123527	106220	42523.6	164412	55700.2	124130	72259.7	140222	45744.4	100020	32676.7	49021.7	25714.9	38441.4	40158.9	34512.9	176339	101315	42184.8	133586	26310.8	43462.7	184316	63533.4	29488.5	43177.2	192170	177256	22389.2	45679.3	36946.3	31664.9	94383	77507.8	136852	111600	256325
78.1852	2	603.332	1204.65	0.000263036	0.218351	69.48	DSTLIMQLLR	A2A5N2	A2A5N2;P63101;Q3UA58;A3KML3;O70456;A8IP69;P62259;Q8BPH1;Q3V453;P68510	A2A5N2_MOUSE Tyrosine 3-monooxygenase/tryptophan 5-monooxygenase activation protein, beta polypeptide OS=Mus musculus GN=Ywhab PE=2 SV=1	262323	742646	442645	341692	482170	266903	537363	292316	305821	182105	434366	193734	254044	224848	133152	188411	301511	200858	155072	298039	304570	264049	194125	214261	130493	270405	230937	228567	109661	137944	312994	147064	419068	303994	263227	357445	187807	227043	198047
31.9464	2	799.874	1597.73	0.000599947	0.375499	86.67	AVTEQGHELSNEER	A2A5N2	A2A5N2;A2A5N1	A2A5N2_MOUSE Tyrosine 3-monooxygenase/tryptophan 5-monooxygenase activation protein, beta polypeptide OS=Mus musculus GN=Ywhab PE=2 SV=1	186.733	112.257	0	0	6417.28	12.1374	0	87.2817	269.401	0	144.073	40.1894	150.32	57.1813	1672.96	2746.35	4149.47	3352.41	2672.49	1454.25	3915.85	60.5348	2365.17	2890.82	1000.24	1247.47	2363.06	38185.3	5594.22	121.742	3800.32	3017.12	17.4762	1053.96	8486.12	396.528	224.377	678.375	1279.49
31.5006	2	799.874	1597.73	0.00048804	0.305458	91.51	AVTEQGHELSNEER	A2A5N2	A2A5N2;A2A5N1	A2A5N2_MOUSE Tyrosine 3-monooxygenase/tryptophan 5-monooxygenase activation protein, beta polypeptide OS=Mus musculus GN=Ywhab PE=2 SV=1	4802.75	300.761	0	186.667	1.54746	13.8048	0	971.901	87.4206	0	47.3891	0.120345	851.673	3.5859	46056.9	45359.1	34132.1	36887.3	18956.8	36121.2	34509.2	169.703	10519.7	0	31979.1	30313.6	16882.1	254.475	19031.5	9016.37	64216.6	56470.6	0	7860.88	0.217164	11466.8	13232.2	15974.8	21916.5
88.1975	2	1080.01	2158	0.000823432	0.381573	107.69	TAFDEAIAELDTLNEESYK	A2A5N2	A2A5N2	A2A5N2_MOUSE Tyrosine 3-monooxygenase/tryptophan 5-monooxygenase activation protein, beta polypeptide OS=Mus musculus GN=Ywhab PE=2 SV=1	39615	6378.81	19372.6	6707.91	14683.7	25006.8	11654.4	37218.3	12307.9	15913.3	808.349	5723.13	195.356	999.763	7268.69	1210.84	2014.95	793.032	23446.8	2298.4	494.635	8777.66	5240.89	7170.82	9027.95	2914.44	1003.91	9108.59	28627.4	30069	371.941	22.4946	732.652	460.388	9827.04	0	6002.63	12521.4	15583
33.7672	3	606.614	1816.82	-0.00664653	-3.65832	25.79	EATCQPSGTRPEDIEK	A2A5Y6	A2A5Y6	A2A5Y6_MOUSE Microtubule-associated protein tau OS=Mus musculus GN=Mapt PE=2 SV=1	106208	43131.2	12133.1	112310	104232	1456.64	89926.4	96245	52053.1	9084.65	12642.8	29673.5	192226	5085.4	283408	290159	271701	228343	174908	204412	204223	84747.4	268142	202160	213132	289875	192936	194119	230797	1.73428e+06	365758	365804	245939	217261	265683	202600	241024	201389	164532
33.2501	2	697.322	1392.63	0.00267998	1.92441	38.79	SGYSSPGSPGTPGSR	A2A5Y6	A2A5Y6;P10637-2;B1AQW2;P10637-3	A2A5Y6_MOUSE Microtubule-associated protein tau OS=Mus musculus GN=Mapt PE=2 SV=1	51486.5	3502.28	62.381	4.73266	4038.38	26.4931	264.561	13822.7	330.987	103.848	854.979	1944.35	16302.7	472.258	62692.9	60327.8	44406.5	39703	37840.8	35269.5	47447.6	3500.69	56495.9	11517.4	86836.2	42817.5	40806.8	35901.9	63459.2	23634.1	61537.9	73135.2	1113.61	50844	12257	28136.2	51405.7	57462.5	64085.6
50.1272	2	789.915	1577.82	-0.000817429	-0.518076	40.91	IGSLDNITHVPGGGNK	A2A5Y6	A2A5Y6;P10637-2;Q8C5K4;B1AQW2;P10637-3	A2A5Y6_MOUSE Microtubule-associated protein tau OS=Mus musculus GN=Mapt PE=2 SV=1	180223	168392	76695.2	151256	175935	184305	182887	97969.4	131522	175016	101045	50737.8	114947	114568	168956	147767	172707	148301	154223	138861	92654.9	99208	53015.1	95678.6	107364	98390.4	53618.3	102751	159234	104719	196864	174191	140733	86938.5	177773	180152	122394	103914	70516.5
46.9502	2	533.797	1065.58	-0.0026793	-2.5144	46.38	TPSLPTPPTR	A2A5Y6	A2A5Y6;P10637-2;B1AQW2;P10637-3	A2A5Y6_MOUSE Microtubule-associated protein tau OS=Mus musculus GN=Mapt PE=2 SV=1	524751	54323.7	136729	53187	91104.2	362565	51855.9	211052	164972	332100	40669.7	264536	30638.4	19200.5	202973	43035.8	25158.2	30784.1	267193	68855.1	32986.3	233449	55257.5	103920	528101	106685	30932.9	79584.9	394135	284734	17231.9	46105.6	20064.5	19514	204949	35200.7	337017	405777	421660
42.5435	2	502.274	1002.53	-0.000907111	-0.904817	50.59	LDLSNVQSK	A2A5Y6	A2A5Y6;P10637-2;Q76M61;B1AQW2	A2A5Y6_MOUSE Microtubule-associated protein tau OS=Mus musculus GN=Mapt PE=2 SV=1	190648	144717	77944.3	111702	113649	138870	119876	101225	110323	167191	157168	115328	194009	99593.5	106520	129695	110068	106989	75818.8	130697	90559	100890	131876	169647	152995	119102	82572.1	105535	90605.4	85531.2	179281	226309	195066	133959	159289	169518	128633	129064	111860
50.0988	3	526.946	1577.82	-0.00110315	-0.699163	52.34	IGSLDNITHVPGGGNK	A2A5Y6	A2A5Y6;P10637-2;Q8C5K4;B1AQW2;P10637-3	A2A5Y6_MOUSE Microtubule-associated protein tau OS=Mus musculus GN=Mapt PE=2 SV=1	813511	816727	378043	443885	676497	595911	698116	539059	596173	711640	641396	622667	832586	649345	783310	744941	855842	850858	830740	836459	625830	740398	437909	449260	555589	515225	375950	403667	596085	389736	703617	791418	732534	623975	665413	775155	598751	559269	405698
57.409	4	818.342	3269.34	0.000723266	0.221227	52.79	QEFDTMEDHAGDYTLLQDQEGDMDHGLK	A2A5Y6	A2A5Y6;P10637-2;B1AQW5;B1AQW2;B1AQW4;P10637-3	A2A5Y6_MOUSE Microtubule-associated protein tau OS=Mus musculus GN=Mapt PE=2 SV=1	80663.4	257824	158907	103035	182844	54409.4	166324	57488.6	97713.9	37815.6	433223	124047	313737	215181	261858	223901	262597	139595	84968.4	133255	228721	105250	110136	106101	34903.3	138079	106959	107182	48075.3	35790.7	176384	131860	223300	192662	86844.8	171292	92212.5	131040	27165.1
51.2528	2	663.359	1324.7	-0.00213499	-1.61167	60.31	LQTAPVPMPDLK	A2A5Y6	A2A5Y6;P10637-2;B1AQW2;P10637-3	A2A5Y6_MOUSE Microtubule-associated protein tau OS=Mus musculus GN=Mapt PE=2 SV=1	1.26029e+06	1.58952e+06	935029	851852	939315	859776	943517	616308	1.04581e+06	936381	1.58141e+06	1.05907e+06	2.68469e+06	1.43348e+06	1.1887e+06	1.17737e+06	1.11049e+06	1.34089e+06	673595	1.10716e+06	462778	755139	1.59896e+06	1.57689e+06	747682	1.23105e+06	886256	674238	294418	276001	856808	1.27583e+06	1.32703e+06	1.51264e+06	1.19402e+06	1.56078e+06	619642	548682	633063
54.3012	2	942.962	1883.91	-0.00113806	-0.604095	74.23	EQDLEGATVVGVPGEEQK	A2A5Y6	A2A5Y6	A2A5Y6_MOUSE Microtubule-associated protein tau OS=Mus musculus GN=Mapt PE=2 SV=1	230302	220194	117419	148460	142118	146765	144302	141063	163132	176066	361420	317477	501347	352253	289919	358283	334341	394769	254358	236646	255261	216168	395668	339847	260757	238074	269569	208702	203206	185178	327400	441949	343233	379045	246003	317088	236418	231228	220735
37.7909	2	566.322	1130.63	-0.000535575	-0.473697	80.05	KLDLSNVQSK	A2A5Y6	A2A5Y6;P10637-2;Q76M61;B1AQW2	A2A5Y6_MOUSE Microtubule-associated protein tau OS=Mus musculus GN=Mapt PE=2 SV=1	172710	65759.3	22477.2	151217	174769	124389	154834	90159.9	80738.6	24167.3	29353.8	46237.6	174340	7816.95	393722	534922	306654	292896	288747	508352	224810	86528.2	128081	158028	379451	359189	131856	187672	197544	109288	462065	517258	269392	203236	315922	264503	289800	254484	254397
84.8555	3	1087.21	3258.59	0.00164996	0.50634	89.52	HLSNVSSTGSIDMVDSPQLATLADEVSASLAK	A2A5Y6	A2A5Y6;P10637-2;Q8C5K4;B1AQW2;P10637-3	A2A5Y6_MOUSE Microtubule-associated protein tau OS=Mus musculus GN=Mapt PE=2 SV=1	121612	180833	258222	183650	268418	115182	313415	239167	185534	91610.3	173608	118358	77623	326999	408297	207844	206834	147039	189276	53440.6	77351.1	111877	390556	316557	58637.4	133159	310556	464768	153265	168810	168515	15606	117681	159703	110907	49630.6	95466.8	117590	39031.1
44.6067	2	482.26	962.506	-0.00168892	-1.75471	27.76	NLYTPNIK	A2A690	A2A690;Q3UF55	TANC2_MOUSE Protein TANC2 OS=Mus musculus GN=Tanc2 PE=1 SV=1	495532	415444	284879	496547	513808	561080	791172	844645	506696	614218	314985	298845	504939	228421	568995	628418	502105	617687	770962	852661	2.67304e+06	3.68375e+06	520844	525495	368376	301185	598645	621990	2.21843e+06	1.874e+06	581987	781360	454548	359113	509759	536440	571475	509321	421679
86.3511	2	691.36	1380.7	-0.00249979	-1.81052	28.03	SRTTPFMGIIDK	A2A690	A2A690	TANC2_MOUSE Protein TANC2 OS=Mus musculus GN=Tanc2 PE=1 SV=1	10425.3	17299.2	25413.1	26998.3	19928.8	28496.9	22623.8	28622.3	19445.1	36518.1	25492.9	34766.8	15503	37843.9	40661.1	36282.7	23549	17836.5	40535.6	26269.2	31389.6	54719.6	29279.3	28790	60086.5	33763	21295.2	29096.7	44162.5	51755.1	22047.5	13448.7	26340.4	21020.6	34676.6	28303.6	31430.2	29501.8	32925.2
64.6843	2	438.763	875.511	-0.000203433	-0.232359	39.07	LGFLLGEK	A2A690	A2A690	TANC2_MOUSE Protein TANC2 OS=Mus musculus GN=Tanc2 PE=1 SV=1	45523.9	49818.9	61099.5	31768.3	42877.2	32135.5	47708.5	45177.9	45937.1	33949.1	23899.4	28279.8	27719.4	19920.3	20636.4	21519.8	26499.2	20383.4	21533.1	30557.3	40994.6	62299.9	13195.5	11824.1	19164.6	22378.1	21664.1	19195.3	37578.2	25222.5	18473.6	22471.7	22311.2	27852.2	19797.5	23267.3	19164.3	19115.9	25993
75.255	2	985.524	1969.03	0.00369429	1.8762	86.93	ISLGLPVGAVINCADNTGAK	A2A6F8	A2A6F8	A2A6F8_MOUSE 60S ribosomal protein L23 (Fragment) OS=Mus musculus GN=Rpl23 PE=2 SV=1	94473.6	91983.4	137209	120845	85697.1	99924.6	136491	117882	118562	118963	32105.9	44232.3	15355.8	30589.1	24073.5	19544.6	31443	25283.9	34359.3	32259.4	45338.1	65669.5	68686.4	57331.7	44425.8	37289.5	122452	124741	72075.4	84751.2	37259	22715.1	35938.7	32023.5	48928.3	37658.3	31985.4	26853.4	46397
31.9464	3	744.331	2229.97	0.00547543	2.45539	35.19	GGDTGSGCGPGRPEGDSAPAATTR	A2A6P4	A2A6P4	A2A6P4_MOUSE Protein Fam104a OS=Mus musculus GN=Fam104a PE=2 SV=1	356.429	12.8473	4.45137	15.6966	3764.13	0	0	136.615	236.079	0	0	114.162	145.354	1.52976	262.32	73.152	231.668	819.164	184.443	21.6403	127.603	50.8609	144.377	4506.33	443.858	113.171	350.57	4790.48	377.014	310.604	449.05	915.515	65.0421	264.737	7994.77	177.592	374.092	400.838	235.406
42.4303	2	430.735	859.455	-0.000401157	-0.466758	48.03	LAEQFPR	A2A7Z4	A2A7Z4	A2A7Z4_MOUSE Basic transcription factor 3-like 4 OS=Mus musculus GN=Btf3l4 PE=2 SV=1	158407	137101	87297.7	175605	114617	155081	126747	121346	130996	182562	109270	88018.7	140476	63943.6	84156.3	104901	108609	127678	76962.6	119120	71962.1	73572.7	156356	176893	112906	89856.8	105483	124577	77740.4	71074.9	156090	160775	154421	120186	155217	150093	121214	125190	125174
73.5354	3	1120.49	3358.45	0.000185891	0.0553504	77.92	APKPEDIDEEDDDVPDLVENFDEASKNEAN	A2A7Z4	A2A7Z4	A2A7Z4_MOUSE Basic transcription factor 3-like 4 OS=Mus musculus GN=Btf3l4 PE=2 SV=1	243850	277927	294061	270730	264218	236214	227832	31708.4	232624	230276	229809	326999	145306	218496	174443	146725	196250	255495	200054	156892	131166	200879	425541	397714	158389	182288	355425	427770	190045	187413	223690	96696.5	226932	298766	232443	223731	245533	210920	161470
42.1938	2	408.253	814.491	-0.000495631	-0.608516	33.1	VTVAGLAGK	A2A813	A2A813	A2A813_MOUSE Protein DJ-1 OS=Mus musculus GN=Park7 PE=2 SV=1	55337.9	63285.8	36380.7	69329.3	55730.2	52679.2	52473.4	40291.1	34425.2	43265.1	29573.6	11954.8	36241.2	8707.5	21947.2	30365	32109.1	27075	19002.8	44740.9	29557.3	21742.5	26828.2	43676.9	38544.2	27470.4	23322.1	34633.9	28944.9	29781.9	41056	53276	59881.1	25526.8	39963	39014.4	25075.9	28624.5	59554.8
58.1744	2	797.36	1592.71	-0.000842007	-0.528664	46.5	DVMICPDTSLEDAK	A2A813	A2A813	A2A813_MOUSE Protein DJ-1 OS=Mus musculus GN=Park7 PE=2 SV=1	67121.8	25816.8	62958.5	42897.3	28777.6	179484	25918.6	92703.2	88208.6	170215	19986.6	83184.6	21759	30037.3	18589.6	18350.3	23427.4	31040.7	84074.2	49545.9	23610.6	91683	29952.6	36531.5	165196	31824.8	20173.4	18010.3	173825	159526	25595.5	28994.4	31275.3	26477.5	53785.8	44138.8	85419.4	72601.5	212402
53.9311	2	805.358	1608.7	-0.000497782	-0.309431	63.87	DVMICPDTSLEDAK	A2A813	A2A813	A2A813_MOUSE Protein DJ-1 OS=Mus musculus GN=Park7 PE=2 SV=1	515956	523112	440667	454084	480897	436066	512462	411284	533095	336553	382717	247355	611841	307922	247023	230969	272606	316097	152394	274417	291574	279760	486386	459381	174276	301201	341818	311596	231904	206047	411421	472135	484231	461222	383185	473052	208857	200982	288287
57.8718	2	438.763	875.512	8.64334e-05	0.0987234	50.72	FLNELIK	A2A9W5	A2A9W5	A2A9W5_MOUSE ADP-ribosylation factor-binding protein GGA3 (Fragment) OS=Mus musculus GN=Gga3 PE=2 SV=1	2.63907e+06	2.81779e+06	2.62704e+06	1.62357e+06	1.92001e+06	1.93121e+06	1.67507e+06	1.71977e+06	2.59343e+06	2.14006e+06	3.54459e+06	3.39116e+06	5.89242e+06	3.66104e+06	1.03502e+07	9.99591e+06	7.51145e+06	8.16513e+06	5.22949e+06	5.05471e+06	1.00623e+07	1.09818e+07	3.41825e+06	3.03232e+06	5.65327e+06	4.95307e+06	2.91177e+06	2.48751e+06	3.96567e+06	3.10796e+06	3.04068e+06	3.37171e+06	3.7351e+06	3.56928e+06	3.56894e+06	3.69298e+06	2.46706e+06	2.47948e+06	2.955e+06
59.3999	2	435.756	869.497	-0.00044536	-0.512204	32.34	VTANLVPR	A2A9Z5	A2A9Z5	A2A9Z5_MOUSE Protein Gm53 OS=Mus musculus GN=Gm53 PE=4 SV=2	202229	354304	580323	356376	382581	662131	386268	366938	627686	739625	503686	675400	456445	611090	559661	671343	643907	335807	730805	876319	632331	923639	308486	434540	1.258e+06	739903	289664	303736	742817	792414	293220	579225	629078	324411	820919	933151	817977	743460	862613
44.4435	2	490.782	979.55	-0.00206588	-2.10901	30.44	AVLCPPPVK	A2AC13	A2AC13	A2AC13_MOUSE RAS-related C3 botulinum substrate 3, isoform CRA_a (Fragment) OS=Mus musculus GN=Rac3 PE=3 SV=1	217964	193903	137924	218051	81519	185662	154152	144659	163588	225354	78716.3	56254.3	91098.6	52056.8	44614.9	51371.9	66225.7	72368.7	83014.6	86615.8	51017	68580.4	52624.1	87468.1	86060.2	72370	67565.6	87061.2	114163	94906.1	74122.9	115645	86956.5	59406.4	111397	102749	51827.7	53915	115347
46.8634	2	620.802	1239.59	-0.00229237	-1.8493	41.31	YLECSALTQR	A2AC13	A2AC13;Q05144	A2AC13_MOUSE RAS-related C3 botulinum substrate 3, isoform CRA_a (Fragment) OS=Mus musculus GN=Rac3 PE=3 SV=1	193343	202656	128319	205149	197497	233781	199913	213756	200235	264729	133204	95648.6	137840	94131.8	86458.8	78819.5	131972	123382	117235	133922	90200	94924.8	95267.9	126915	129698	99757.9	113365	138863	167722	145523	141704	136494	161839	91387.5	127742	127884	110087	110538	151653
55.9676	2	578.358	1154.7	-0.000993304	-0.860225	40.9	AVIQVSQIVAK	A2AC16	A2AC16	A2AC16_MOUSE Dicarbonyl L-xylulose reductase, isoform CRA_a OS=Mus musculus GN=Dcxr PE=4 SV=1	76914.8	65641.7	55291.4	48968.4	54478.5	64948.8	74418.6	76697.6	61650	59619.5	24615.2	15421.2	27778.4	16007.1	9694.85	9119.77	14763.4	14193.5	15766.3	21097.3	24286.4	21089.8	21315.9	25064.2	19428.7	19199.7	40365.3	33260	27308.5	36341.1	23103	28937.3	30202.7	26385.1	26017.5	26374.3	12575.1	15475	30197.3
51.2833	2	579.797	1157.58	-0.00178949	-1.54589	32.79	NLLDLSPEEK	A2ADJ4	A2ADJ4	A2ADJ4_MOUSE 5,6-dihydroxyindole-2-carboxylic acid oxidase (Fragment) OS=Mus musculus GN=Tyrp1 PE=4 SV=1	163872	232826	108482	137865	124256	107429	104252	74382.6	67536.4	185524	265499	274962	426727	244102	150801	184428	186449	242333	82860.3	228306	983.117	211577	279315	257384	213561	177112	234279	13671.9	16949.7	12574.8	19354.8	190146	185353	247780	71001.4	271823	170672	59947.8	227181
63.3444	2	410.27	818.526	-0.000271925	-0.332213	49.43	LLYILGK	A2AEP0	A2AEP0	A2AEP0_MOUSE Protein Obp1b OS=Mus musculus GN=Obp1b PE=2 SV=1	14556.9	15417.8	16281.7	8561.58	26097.2	16876.6	8715	9395.98	23450.6	22935.8	788.481	2389.84	785.909	480.155	1112.46	1504.8	2141.87	276.747	2632.81	3101.57	2171.49	1922.31	2389.97	1378.24	9445.73	8663.16	32313	31088.1	882.183	0	13598.4	18875.8	16927.3	23777.5	5861.09	6003.21	26206.2	26416.7	12866.9
60.6629	2	886.412	1770.81	0.00296069	1.67194	70.5	ATSENLVFYDENVDR	A2AEP0	A2AEP0	A2AEP0_MOUSE Protein Obp1b OS=Mus musculus GN=Obp1b PE=2 SV=1	28959.7	25430	8259.85	12219.8	43765.5	66486.2	10704.7	4116.57	54412.1	22722.1	18204.5	30157	23995.5	7253.47	14038.2	14302.6	8674.59	9814.75	9118.27	5293.9	13765.2	15430.2	12333.4	16314.1	27679.9	32712.7	67971.6	94072.5	6019.47	2813.23	14425.4	52933.4	46423.7	35903.5	28280.7	26702	45516.6	46722.8	35264.6
51.312	2	497.805	993.595	-0.00195473	-1.96733	59.43	PLPVALQTR	A2AER7	A2AER7	A2AER7_MOUSE Pqbp1 protein OS=Mus musculus GN=Pqbp1 PE=2 SV=1	119425	131188	62684.6	35009.4	44788.9	43419.6	33941.4	26879.1	36833.6	97610.4	94683.3	88191.5	202963	115614	116269	93058.1	78518.6	98677.3	60202.2	116847	1659.43	43286.8	52794.8	48465.6	89082.6	105594	39313.6	9765.06	630.594	11504.1	9944.67	2071.74	15661.3	90361.8	71406.2	122997	29555.5	7073.59	97368.2
63.3444	2	590.821	1179.63	-0.000682545	-0.57861	47.69	QVIGTGSFFPK	A2AEX6	A2AEX6;A2AEX7	A2AEX6_MOUSE Four and a half LIM domains protein 1 OS=Mus musculus GN=Fhl1 PE=2 SV=1	155073	180915	141157	115543	111637	104851	130754	137085	175747	138341	147780	147411	140159	95153.9	77498.6	76927.5	95729.2	113270	75672.1	96882.1	73393.4	84082.2	239199	210530	75645.3	72053.8	457011	395247	79570.4	62969.3	109586	150803	114906	147771	71062.6	95089.8	93768.6	87797.2	69605.7
38.1139	2	651.755	1301.5	0.00032809	0.252087	65.61	FCANTCVDCR	A2AEX6	A2AEX6;A2AEX9;A2AEX7	A2AEX6_MOUSE Four and a half LIM domains protein 1 OS=Mus musculus GN=Fhl1 PE=2 SV=1	110153	66841.4	36616.6	103465	57302.2	84763	101276	81879.6	70071.5	73757.4	56859.9	47683.8	82055	21108.1	56874.5	54679.1	65004.9	56266.9	41593.5	67395.6	35039	39386.5	108197	147370	58260.9	50368.6	164250	197259	50358	56878.7	69529.9	119665	91878.5	57987.1	96297.7	66358.7	66721.3	65798.2	74716.8
42.4578	2	653.835	1305.66	-0.00125858	-0.963943	74.5	AIVAGDQNVEYK	A2AEX6	A2AEX6;A2AEX7	A2AEX6_MOUSE Four and a half LIM domains protein 1 OS=Mus musculus GN=Fhl1 PE=2 SV=1	480074	361615	212683	444624	327228	347300	388567	322807	390542	598376	372901	293682	373678	208354	164877	269161	281803	289290	150329	283465	157609	188582	646223	720177	250680	191121	1.02586e+06	1.20391e+06	178673	180116	322131	426731	331489	255182	243663	211155	193710	225858	320748
61.0952	2	980.908	1959.8	-0.000603674	-0.308028	98.87	FTAVEDQYYCVDCYK	A2AEX6	A2AEX6	A2AEX6_MOUSE Four and a half LIM domains protein 1 OS=Mus musculus GN=Fhl1 PE=2 SV=1	100316	44586.2	29104.3	67811.3	38452.4	47866.6	50378.4	61621.5	27491.4	47789.2	89367.9	105830	59813.1	51110.7	17297.1	41008.3	53514.8	60515.4	51501.4	50775.8	29338.2	41672.9	105516	120886	31431.2	30804.3	268819	201858	35556	25911.9	45632.9	30995.9	52739	65196.8	36616.3	32427.8	44279.4	42325.8	27341.6
60.6948	2	651.351	1300.69	-0.00024502	-0.188377	27.72	QENIELGEKLK	A2AFJ4	A2AFJ4	A2AFJ4_MOUSE Gamma-taxilin OS=Mus musculus GN=Txlng PE=2 SV=1	128603	179659	195460	157158	121938	137397	163199	103805	150675	135654	285200	226466	282577	183931	145866	146631	186392	177941	140497	162167	189767	265809	259879	278732	136750	123561	220236	177669	177087	177320	139230	209257	195043	186705	135356	172680	162142	166228	102441
40.5197	3	670.959	2009.86	-0.00148761	-0.740155	50.11	FDCAPDKGISQEQCEAR	A2AFL3	A2AFL3	A2AFL3_MOUSE Lysosomal alpha-glucosidase OS=Mus musculus GN=Gaa PE=2 SV=1	0	7.55605	758.979	1369.31	941.543	0	1100.45	0	0	479.893	14811	75075	74260	67819	59121	68271.8	43339	68378.3	47644.8	32773.9	33893.5	60721.6	55047.7	13389.8	50389.7	13131	33372.3	8489.94	6994.23	2059.71	14198.3	47030.5	5735.59	45550.6	8061.4	34691.7	40804.8	30643.1	1357.58
90.6593	2	1041.12	2080.22	0.00118282	0.568605	79.95	VVTIAPGLFATPLLTTLPEK	A2AFQ2	A2AFQ2	A2AFQ2_MOUSE 3-hydroxyacyl-CoA dehydrogenase type-2 OS=Mus musculus GN=Hsd17b10 PE=2 SV=1	46261.9	81327.6	74593.7	104729	74603.2	71520.4	134112	143245	74663.4	64020.8	19606.5	16237.1	4876.03	24272.6	44082.2	39997.5	23032.8	15849.5	32295.4	14130.7	53895.3	42378	22129.9	20742.5	33216.6	34383.2	54323.7	74755.9	121319	128109	33471	2786.07	19455.1	18571.5	30218.3	18738.7	20035	23331.2	29033.1
76.3154	2	495.784	989.554	-0.00030188	-0.305067	66.13	VLDLDLFR	A2AFS0	A2AFS0	A2AFS0_MOUSE Serine--tRNA ligase, cytoplasmic (Fragment) OS=Mus musculus GN=Sars PE=2 SV=1	11880.9	21446.4	27257.6	12572.1	20415.8	16526.7	27718.6	24506.7	18585.5	21029.3	22072.1	19942.4	19806.8	27392.5	19109.3	20843.6	12872.7	11721.1	15364.6	15862.7	12425.2	17004.4	8360.34	5386.62	20754	19405.2	13572.7	13090.1	13646.5	14259.4	28963.1	21201.6	28342.5	32010	17123.1	29029.5	33686.3	38161.4	28524.2
88.4806	2	846.964	1691.91	-0.000212151	-0.125391	30.92	QTYFLPVIGLVDAEK	A2AGN7	A2AGN7;F6Q2E3	A2AGN7_MOUSE 26S protease regulatory subunit 6A OS=Mus musculus GN=Psmc3 PE=2 SV=1	7089.99	8958.42	12816	13222.4	12804.3	11290.2	13501.4	17112.5	10164.2	10153.2	4212.7	4065.31	1185.85	3386.76	2381.92	1751.59	1291.68	2320.61	3923.53	2077.1	3287.38	5296.15	5194.91	2806.7	3629.36	3771.28	9653.5	11629.6	8235.12	4858.24	4536.22	1029.62	2600.78	3776.72	2492.98	1285.89	2725.34	2848.1	5432.37
73.4066	2	562.837	1123.66	-0.000537466	-0.478317	39.9	VDILDPALLR	A2AGN7	A2AGN7	A2AGN7_MOUSE 26S protease regulatory subunit 6A OS=Mus musculus GN=Psmc3 PE=2 SV=1	11084.5	21734.4	23330	17172.5	20436	15671.9	23869.8	18308.8	19379.8	16472.4	10158.4	8886.48	7652.64	8311.74	4846.27	5741.46	5904.98	4681.23	8163.86	7934.65	10647.1	13513.6	4873.1	4671.46	6965.12	9018.56	11649.5	11080.2	10142.7	8979.62	8671.92	6784.94	10159	10332.6	7310.2	9833.35	7121.86	8298.63	13880.8
77.515	2	506.792	1011.57	-0.00102423	-1.01251	28.42	VGEPKDVIR	A2AGT5	A2AGT5	CKAP5_MOUSE Cytoskeleton-associated protein 5 OS=Mus musculus GN=Ckap5 PE=2 SV=1	10751	41098.5	43116.5	32899.8	47959.4	57297.1	52263.4	32389.4	52438.8	78159.3	31053.6	29783	26204	37917.3	25134	31104.9	28672.2	20963.3	40462.8	33900.5	35525.2	44425	25366.2	28784.7	79033.2	50824.5	21446.1	26012.3	47019.4	40148.7	35912.7	39309.3	34758.9	33540.3	35691	58442.8	30238.6	26670	40875
27.8978	3	403.195	1206.56	0.000880149	0.729468	27.93	YSEPERPSSR	A2AIX1	A2AIX1	A2AIX1_MOUSE Protein Sec16a OS=Mus musculus GN=Sec16a PE=2 SV=1	31.073	73.75	4.65816	29.3806	17.3544	23.8956	26.7424	8.19702	23.2428	0.0880018	17.5549	8.0834	58.5218	15.8257	80.5382	2456.3	1857.16	1747.04	1492.46	1435.16	1976.51	19.8357	7.53416	31.4691	187.123	64.6611	61.5379	22.3277	47.4052	24.727	28.7893	219.622	26.6725	54.7767	22.5615	55.096	46.1777	42.5979	58.6347
74.9931	2	858.944	1715.87	0.000813157	0.473903	62.71	ETLSVDPFPLSDQIR	A2AIX1	A2AIX1	A2AIX1_MOUSE Protein Sec16a OS=Mus musculus GN=Sec16a PE=2 SV=1	65322	77982	82946.5	66860.6	65957.5	69902.6	80575.5	86280.7	82616.6	72348.5	138914	151229	120587	141307	109193	92498.2	77576.6	100749	82338.4	88936.6	85412.9	123503	126372	110703	95869.8	99223.8	122633	139962	76427.6	93264.8	105912	72895.4	102840	146595	97140.8	111938	102813	89012.4	78975.4
56.2782	2	613.804	1225.59	-0.000639257	-0.52159	68.05	LNLDSFSSTSR	A2AIX1	A2AIX1	A2AIX1_MOUSE Protein Sec16a OS=Mus musculus GN=Sec16a PE=2 SV=1	56119.8	50429.3	48063.7	36930	45071	38551.6	34491.2	42280.8	43062.9	42314.8	84744.2	83014.6	129635	76694.7	74721.9	68968.3	74025.2	99066.7	58420.8	58220	69117.4	79515.8	92172.9	79600.9	64976.8	63077.9	64043	55027.6	44343.6	54636.8	67901	89205.3	90808.9	88756.1	65006.1	80414.7	61434	60386.2	47002.2
57.7507	2	594.839	1187.66	-0.00211441	-1.78031	42.56	AIQLNPTYIR	A2AJK8	A2AJK8	A2AJK8_MOUSE Tetratricopeptide repeat protein 1 OS=Mus musculus GN=Ttc1 PE=2 SV=1	111622	101416	113286	75347.5	78408.6	95031.1	91511.3	95888.7	120909	92390.5	116803	130232	183938	130292	119027	107897	88267.9	105052	110614	116014	108128	124851	100778	85856.8	102499	89897.1	76858.9	63582.2	97322.4	256889	101452	124781	112539	135304	103211	112433	92721.3	85018	78112.8
37.8473	2	930.422	1858.83	0.00309363	1.66429	59.89	VADPQEGESASPMVSDPK	A2AJK8	A2AJK8;Q9CTZ9	A2AJK8_MOUSE Tetratricopeptide repeat protein 1 OS=Mus musculus GN=Ttc1 PE=2 SV=1	90691.4	104081	36393.6	117117	85677.4	85061.1	109408	73691.5	94473.3	56607.2	143064	116233	263161	125772	114958	106644	86781.6	112511	53852.8	84899.5	118358	80611.1	156950	164178	40679.6	85525.7	84432	81473	42916.5	58398.8	173862	162624	127221	117700	138507	116724	56992.1	58167.3	44702.9
89.3745	2	1058.63	2115.24	0.00100001	0.472763	59.31	IGNLVLLPGAALGIGLTPEAAR	A2AJL3	A2AJL3	FGGY_MOUSE FGGY carbohydrate kinase domain-containing protein OS=Mus musculus GN=Fggy PE=2 SV=1	5102.04	7228.02	11022.2	8559	10776.1	7582.71	16915.6	18369.5	13235.5	4987.2	1189.77	737.462	772.538	1619.48	1340.33	575.653	763.892	88.9939	1850.05	247.248	252.334	1162.55	2420.79	372.651	1412.62	1319.04	4461.19	7757.99	7332.37	2425.69	642.906	188.952	121.59	229.396	748.08	1564.07	301.015	276.805	2086.27
73.2445	2	500.813	999.611	-0.000730944	-0.731228	37.81	FGLPIVNLK	A2AJY2	A2AJY2	A2AJY2_MOUSE Collagen alpha-1(XV) chain OS=Mus musculus GN=Col15a1 PE=2 SV=1	19437.4	30586	30278.1	20932.8	24587.2	22052.5	25256.6	24507.9	27827.2	29802.5	3496.77	4195.61	4099.48	3380.72	3277.73	3405.86	5622.82	3615.2	5670.82	6867.43	7351	10124.6	2058.26	1441.81	4441.5	5586.02	1973.51	2679.82	7374.1	4854.86	2950.87	1404.55	3525.71	4621.68	5474.03	5739.37	4081.39	5730.69	5760.09
43.209	2	502.252	1002.49	0.00194619	1.94136	33.23	EPDLSSDIK	A2AKN8	A2AKN8;A2RSZ7;A2CEK6;A2CEL0;Q5FW60	A2AKN8_MOUSE Major urinary protein 5 OS=Mus musculus GN=Mup8 PE=3 SV=1	273608	422351	278487	398153	823943	826983	630438	508343	524582	567492	405360	178331	420806	386924	278080	327545	328275	310448	186394	316396	368796	232784	430200	640516	95693.7	253781	278616	264144	141030	171603	269028	286834	250754	198041	180030	216194	106463	134189	137678
52.2432	3	491.581	1471.72	-0.00330843	-2.24799	41.13	FAQLCEEHGILR	A2AKN8	A2AKN8;B0V388;A2CEK6	A2AKN8_MOUSE Major urinary protein 5 OS=Mus musculus GN=Mup8 PE=3 SV=1	216248	217862	363907	259105	874813	649003	733622	542499	516220	482512	92513.9	95756.1	276285	229325	71208.8	71818.7	63617.5	41708.7	107959	96415	192668	196229	202428	187451	32617.6	40761.5	104897	123195	27621.8	25928	158179	143213	121948	109408	80360.7	90628.2	100547	105903	114393
74.9269	2	1005.48	2008.94	-0.0017681	-0.880116	75.95	AGEYSVTYDGFNTFTIPK	A2AKN8	A2AKN8;B0V388;A2CEL0	A2AKN8_MOUSE Major urinary protein 5 OS=Mus musculus GN=Mup8 PE=3 SV=1	151947	103191	162723	188332	691789	542722	579458	675995	246496	414560	35354.4	44182.8	65926.5	155400	19723.8	17847.3	15499.4	17365.5	58286.8	17265.5	50019.6	125592	288273	310163	11045.1	7503.13	204890	242889	30333.9	45416.4	56535.6	9838.82	28771.8	56562.6	38188.4	15552.4	20306.7	20906.3	46558.3
66.5421	2	751.851	1501.69	0.000428028	0.285031	77.24	DGETFQLMGLYGR	A2AKN8	A2AKN8;B0V388;A2CEK6;A2CEL0	A2AKN8_MOUSE Major urinary protein 5 OS=Mus musculus GN=Mup8 PE=3 SV=1	93147.5	210130	143494	131692	536410	333972	420561	281695	303812	171044	90129.8	44033.4	177720	114220	15466.6	13535.7	25513.3	16335.6	20254.4	36043.9	119182	125581	190788	212892	10133.3	6862.37	111362	99380.5	15583.2	13310	86699.9	87833.6	90523.4	69099.1	25856	45926.5	19515.4	25632	33463.7
52.2432	2	736.868	1471.72	-0.00238848	-1.62291	78.49	FAQLCEEHGILR	A2AKN8	A2AKN8;B0V388;A2CEK6	A2AKN8_MOUSE Major urinary protein 5 OS=Mus musculus GN=Mup8 PE=3 SV=1	75434.9	75536.9	98130	104010	300862	278695	277414	155744	191008	190854	30161.5	19331.3	83928.8	86718.6	26454.6	30079	17084.9	15925.5	43046	25277.2	60573.5	44649.3	60978.6	76270	10249.8	9265.14	28707	41665.7	7614.84	13047.8	79170.4	61698.5	38432.5	42585.2	28326.4	35697.6	33592.7	38669.6	41199
35.9577	3	767.669	2299.99	0.00691581	3.0069	50.39	AESESDGQAEETADPQSLHSGR	A2AMI2	A2AMI2	A2AMI2_MOUSE Eukaryotic translation initiation factor 4 gamma 3 OS=Mus musculus GN=Eif4g3 PE=2 SV=1	23716.5	23497.9	1839.22	24455.9	8718.64	322.236	18459.8	12182.7	16889.9	2331.49	28863.7	19817.3	33363.5	12609.3	8585.7	7617.39	5265.18	677.325	2802.37	3068.65	3640.84	1222.29	20299	26035.4	5871.35	9689.33	13021.4	10716.2	10738.8	1571.7	11545.4	12942.1	398.306	15913.4	20986.9	11904.8	9825.95	14054.6	10611.4
75.2216	2	680.895	1359.78	-0.00013633	-0.100259	34.6	FVTGDIIQIINK	A2AN84	A2AN84;Q3THA8;B7ZCL9	A2AN84_MOUSE 55 kDa erythrocyte membrane protein OS=Mus musculus GN=Mpp1 PE=2 SV=1	13783	19499.6	18046.5	20135.3	21771	15226.9	61785.3	32443.6	9874.21	14329.8	21246.7	11175	7323.75	9985.56	2247.24	3195.07	1572.94	323.869	5713.77	8146.08	7887.38	9559.14	4121.82	4521.15	7851.86	9216.52	14190.2	20086	13761.6	15532.3	15316.7	4411.74	26340.2	20959.1	16331.6	15962.6	16159.2	15389.1	28972.1
49.4014	2	624.331	1246.65	-0.00119171	-0.955932	47.97	ITEEPMGITLK	A2AN84	A2AN84;Q3THA8	A2AN84_MOUSE 55 kDa erythrocyte membrane protein OS=Mus musculus GN=Mpp1 PE=2 SV=1	72387.4	101871	63149.9	90952.7	81175.9	71686	146245	81755	93023.5	61846.5	210387	171480	337006	164307	99383.9	92327.3	22765.1	28099	24059.2	48089	55841.6	41498.1	88046.3	83747	85431.4	123373	121073	118005	59648.3	87570.5	249604	257565	367220	291922	201795	225877	145713	151541	134323
72.1276	2	677.403	1352.79	-0.000392773	-0.290342	54.37	IAILDIEPQTLK	A2AN84	A2AN84	A2AN84_MOUSE 55 kDa erythrocyte membrane protein OS=Mus musculus GN=Mpp1 PE=2 SV=1	27069.3	36636.3	35255.7	28842.1	36539.3	34282.8	64014.3	49705.2	40650.2	28755.9	23246.4	21777.5	22137.8	20262.9	6160.76	5956.88	5708.29	4384.9	8082.23	12954.2	17046.2	23574.7	14075.1	12329.9	16178.2	14610.7	25590.7	27178.9	20072.2	21516.4	39762.4	26104.6	47209.5	60516.6	38913.5	52291.6	28977.1	32109.9	63476.3
75.1574	2	1001.02	2000.03	-0.00020074	-0.100369	67.62	IFPGDTILETGEVIPPMR	A2AP31	A2AP31	A2AP31_MOUSE MCG9810 OS=Mus musculus GN=Ndufb6 PE=2 SV=1	134695	208222	278604	272839	229948	149269	218842	163343	164196	114585	354378	238782	286217	313974	206205	198750	264340	306075	116705	138117	257695	243783	603798	496099	150873	257718	281843	289561	147125	453769	332862	170622	461215	515869	310045	308731	288859	295450	249299
61.4452	2	1026.48	2050.95	-0.00152202	-0.742106	105.17	GENLEAVVCEEPQVTYSK	A2AP74	A2AP74	A2AP74_MOUSE CD99 antigen-like protein 2 OS=Mus musculus GN=Cd99l2 PE=4 SV=1	121313	118814	82469.7	99124	118302	164893	104478	135954	114264	128563	317565	340634	341033	285622	199822	187752	206906	277324	244275	229896	226440	268300	289919	262871	209132	175702	205166	175325	209719	212920	203803	214275	261408	264605	199162	230734	167007	197512	189680
67.8927	2	739.37	1476.72	-0.000197634	-0.133833	39.4	NPEVPVNFAEFSK	A2AP78	A2AP78	A2AP78_MOUSE High mobility group protein B3 (Fragment) OS=Mus musculus GN=Hmgb3 PE=2 SV=1	95284.3	133263	100359	65440.3	86491.9	98608.6	98955.5	104435	110958	115012	175741	154172	178690	145555	89389	112921	91562.7	111920	120255	148477	81940.8	124174	133119	132279	131924	105775	116141	95036.2	85885.2	160917	115621	138270	121317	134048	88244	139033	89365.8	102759	96974.7
61.3813	3	535.947	1604.82	-0.00085912	-0.535338	47.14	KNPEVPVNFAEFSK	A2AP78	A2AP78	A2AP78_MOUSE High mobility group protein B3 (Fragment) OS=Mus musculus GN=Hmgb3 PE=2 SV=1	153893	214956	114585	90249.3	136801	119510	155884	155906	169025	148954	262630	261629	296698	227979	237230	214584	187411	169821	254001	228102	119156	170235	158044	126517	221376	232659	140183	121218	207317	161806	159640	208364	191865	177957	166886	201105	203659	242160	127972
61.3813	2	803.417	1604.82	-0.00130475	-0.81302	48.91	KNPEVPVNFAEFSK	A2AP78	A2AP78	A2AP78_MOUSE High mobility group protein B3 (Fragment) OS=Mus musculus GN=Hmgb3 PE=2 SV=1	78958.4	117862	46535.7	75170.7	81133	74358.7	116700	81154.3	108418	95268.4	127736	96116	122825	107770	132998	115157	90600.2	71847.9	127195	97751.9	90027.9	62523.3	59646.6	67891.5	90314.3	119991	64204	73350	120481	83588.2	117620	102935	97571.1	99886.1	103190	98065.7	102675	101725	68206
66.5107	2	748.836	1495.66	-0.000412345	-0.275694	63.06	MSAYAFFVQTCR	A2AP78	A2AP78	A2AP78_MOUSE High mobility group protein B3 (Fragment) OS=Mus musculus GN=Hmgb3 PE=2 SV=1	193127	60687	53099.9	65882.4	46082.9	146294	68989	89831.9	54891.4	140266	162161	438379	320460	360563	151718	123996	102151	279914	650981	499873	47119.1	97663.9	112860	96376	379627	139141	72375.5	52859.6	267066	240452	157091	171895	111347	185700	216100	222010	261232	158638	327147
37.8199	3	686.988	2057.94	-0.00175344	-0.852036	43.73	APCVSESQSAGAGPANAATQGK	A2API8	A2API8	A2API8_MOUSE A-kinase anchor protein 2 OS=Mus musculus GN=Akap2 PE=2 SV=1	114416	100730	86211.2	207018	101056	338525	108700	53667	102242	182739	140961	128030	174546	121758	102088	114455	73635.8	84461.5	78489.6	146477	109475	168101	102098	181887	120252	110360	66358.8	72263.1	116401	107463	143571	148170	106549	109369	166427	130794	126849	101058	70619.6
36.3281	2	469.733	937.451	0.000103391	0.110289	51.92	YSEAAELR	A2API8	A2API8	A2API8_MOUSE A-kinase anchor protein 2 OS=Mus musculus GN=Akap2 PE=2 SV=1	67047.5	12937	5961.65	55757.2	59622.5	714.981	26096.3	40178.4	14661.9	5829.41	4654.47	7666.29	96817.6	2645.43	138834	169546	114230	134511	126903	170214	139148	36644.8	145303	83067.1	165290	139001	94654.4	101904	104878	112889	161301	219161	144088	97507.1	114600	103217	89682.1	93161.3	92715.1
62.3069	2	562.795	1123.57	-0.00114412	-1.01829	58.71	DGEFTLTTLK	A2API8	A2API8;A2APJ1	A2API8_MOUSE A-kinase anchor protein 2 OS=Mus musculus GN=Akap2 PE=2 SV=1	43358.6	63210.2	45837.6	33748.8	37885.9	42622.2	35706.2	32785.6	38318.5	32143.9	107478	77702.6	116029	65168.1	39669	41424.3	41775.3	47244.3	57036.1	72007	40774	60451	78755.4	81318.4	48810	52716.8	48356.2	39502.4	36765.9	49771.7	53271.6	67743.2	75719.1	66024.6	51986.9	69783.3	41562.2	47416	36778.9
57.993	2	691.322	1380.63	-0.000685176	-0.496277	64.57	LWAEDGEFTSAR	A2API8	A2API8	A2API8_MOUSE A-kinase anchor protein 2 OS=Mus musculus GN=Akap2 PE=2 SV=1	71774.2	86653.1	63588.6	56899.7	72784.2	83447.6	73589.9	60314.3	65509.4	45526.2	84021.3	75039.4	218066	64045	39858.5	55253.3	46511.9	59962.8	63139	54270.2	84707.9	89221.6	84220.3	78451	108384	81391.4	83718.4	47346.4	96764.3	57101.7	84272	82633.1	91081.5	99735.5	60239.6	53173	54446.9	65637.5	62835.1
79.1086	2	1145.57	2289.13	-0.00604878	-2.64239	117.07	SVNVSLTQEELDSGLDELSVR	A2API8	A2API8	A2API8_MOUSE A-kinase anchor protein 2 OS=Mus musculus GN=Akap2 PE=2 SV=1	54460.2	3088.18	8545.21	7407.73	5773.79	18893	7841.33	16395	6055.57	14159.6	12103.7	15692.6	5307.59	15894.9	17928.4	11603.8	9188.38	7556.98	35534.5	4825.12	9926.5	21157	42016.6	22587.7	50002.9	81769.8	88426.2	25671.9	62648.6	861261	4790.38	5326.93	6681.12	10027.3	9815.8	2354.2	13880.1	22167.4	34197
79.9414	2	1247.09	2492.17	0.000706054	0.283308	66.1	GAGTSLDYSLVDPEDPCILDISR	A2APT9	A2APT9	KLD7A_MOUSE Kelch domain-containing protein 7A OS=Mus musculus GN=Klhdc7a PE=2 SV=3	28112.5	27245.6	32509.5	23884	24507.8	29781.1	30051.4	45596.3	29188.2	25817	39381.9	35035.3	20396.2	50847.9	34557.5	20262.9	23414.2	23737.1	28264.2	12577.1	17827.6	23313.1	72631.7	59073.9	21282.5	31240.6	52250.7	68390.1	32372.3	44934.8	28862.4	3211.99	29631.4	32670.5	34683.5	20213.5	21334.7	27335	37240.8
39.916	3	620.624	1858.85	0.00166012	0.893093	26.45	MLGAPEEADANEEGVRR	A2APX3	A2APX3	A2APX3_MOUSE Cystatin-C (Fragment) OS=Mus musculus GN=Cst3 PE=2 SV=1	48945.1	64376.9	48181.5	100096	80054.7	70792.6	98382.8	60344.8	55780.3	95869.6	64754.8	53097.6	74573	53771.2	23640.9	16719.7	28977.6	52040.6	14854.9	31982.3	17009.3	43575.8	80264.3	91485.4	10123.3	28675	140062	162820	9526.4	40932.5	18259.5	32169.4	66047.4	41746.3	50622.9	34883.4	57643.7	49940.3	15947.8
58.0527	2	628.811	1255.61	-0.000821326	-0.654126	73.41	ALDFAVSEYNK	A2APX3	A2APX3	A2APX3_MOUSE Cystatin-C (Fragment) OS=Mus musculus GN=Cst3 PE=2 SV=1	48775.9	44817.3	57061.4	54202.3	45775.3	82638.4	69897.7	47816.1	52850.9	53669.1	41139.2	53592.6	43015.1	33714.2	15061.9	22829.1	38405	49278.8	40884.1	44886.4	28791.6	36824.6	62174.3	52031.3	33582	22760.5	183942	138369	47227.4	33010.7	40574.6	41057.6	46079.4	51895.6	27255.8	32340	39996.9	38275.5	53113.7
51.8884	3	420.578	1258.71	-0.00201857	-1.60367	25.21	KAELEISNKVK	A2AQ25	A2AQ25	SKT_MOUSE Sickle tail protein OS=Mus musculus GN=Skt PE=1 SV=1	123712	148904	145603	118108	140729	108017	144701	136708	102561	130982	95760.2	100713	136557	101744	101429	91338.4	99164.6	98019.7	104836	103136	55738.2	0	99029.2	97093.9	68748.2	101753	70153	88457.7	15654.5	4051.28	68843.4	80661.6	146415	121372	76173.6	66009	123090	100618	91515.9
39.5956	3	413.554	1237.64	-0.000183267	-0.148078	28.71	LNELLQEHSR	A2AQ50	A2AQ50	A2AQ50_MOUSE Solute carrier family 12 member 1 OS=Mus musculus GN=Slc12a1 PE=4 SV=1	18807.5	16598.9	25153.7	57628.6	30654.3	17235	32176	21492.3	17409.6	24936.7	17476.9	18273.5	30309.8	8285.07	32386.5	36861.7	22804.1	16315.6	8910.64	12912.6	31018.9	24219	23112.9	25931.9	18954.6	20132.6	50253.9	88582.5	26870.9	18793.2	32072.9	22752.2	29760.8	17906.5	16631.9	16952.5	35432.1	27596.5	15422.5
31.8835	2	543.781	1085.55	0.000226954	0.209069	42.95	NVTVAPGSADR	A2AQ50	A2AQ50;P55014-2	A2AQ50_MOUSE Solute carrier family 12 member 1 OS=Mus musculus GN=Slc12a1 PE=4 SV=1	414.796	73.7214	37.2618	66.9362	350.742	46.7598	60.2905	638.179	688.507	75.3228	818.546	477.326	501.997	206.215	19579.5	38445.7	19041.6	32773.4	9962.51	14283.6	46888.8	359.09	579.035	1458.81	3821.25	878.943	2992.24	716.487	1032.96	270.196	847.683	2397.93	148.11	146.374	422.86	43.0599	72.6342	249.59	161.441
77.2482	2	668.919	1335.82	-3.01943e-05	-0.0226035	52.1	AANLIVLSLPVAR	A2AQ50	A2AQ50	A2AQ50_MOUSE Solute carrier family 12 member 1 OS=Mus musculus GN=Slc12a1 PE=4 SV=1	38170.8	50210.9	85876.4	73121	61065.3	49328.8	57111.8	58995.8	61968.3	64991	70680.5	69537.4	40219.4	41533.5	41946.8	41538.6	35338.8	33931	20065	17611.8	59513.1	71712.4	79243	62309.4	43755.9	38838.2	180408	182016	54769.6	51241.6	51481.2	44544.6	56150.9	76485.8	27747.4	31371.5	37168.4	32210.7	30198.8
64.408	3	859.065	2574.17	-0.00841044	-3.26723	54.91	ISFRPGNQECYDNFLQTGETAK	A2AQ50	A2AQ50;P55014-2	A2AQ50_MOUSE Solute carrier family 12 member 1 OS=Mus musculus GN=Slc12a1 PE=4 SV=1	170690	215134	264795	225931	208649	167403	214983	220041	226946	171781	384989	368500	313935	358555	265984	261547	231347	280497	200049	220747	414186	496282	251180	213224	196807	181643	390993	342792	400942	280615	197558	159932	220154	264757	180030	214314	251513	240663	157358
47.4656	2	544.794	1087.57	-0.00283355	-2.60538	70.12	ITDAELEAVK	A2AQ50	A2AQ50	A2AQ50_MOUSE Solute carrier family 12 member 1 OS=Mus musculus GN=Slc12a1 PE=4 SV=1	43152.9	48411.2	55940.5	77487.9	46139.4	52713.5	47045.6	34566	40425	49057.9	67622.4	37333.9	43229.9	26709.7	33530.7	35452.1	25711.4	34196.2	15120.9	19277.1	36403.2	29530	51984.4	65488.1	26766	25689.3	92327.3	104456	46836.8	42633.2	38705.2	45038.3	48942.3	29498.9	28646.4	33934.8	21784.6	24981.3	31613.9
69.7543	2	933.012	1864.01	-0.000454948	-0.24407	61.49	IGPIATPDYIQNAPGLPK	A2AQN4	A2AQN4	A2AQN4_MOUSE Acetyl-coenzyme A synthetase, cytoplasmic OS=Mus musculus GN=Acss2 PE=2 SV=1	128413	143784	131871	144632	138148	158900	140563	142542	157310	148880	73325.8	67408.5	41310.9	58775.6	26129.6	27786	31894.1	36582.9	30177.7	26278.3	55317.3	30905.6	70282.9	66653.8	58031.9	59130.3	103299	95084.1	89417	91046.4	89504.8	60669.8	81363.9	97769.6	87423.6	78042.9	49023.4	55545.5	90552.2
66.354	3	574.64	1720.9	-0.00758022	-4.40479	27.4	TMSQRDVRAELFLR	A2ARJ3	A2ARJ3	TM236_MOUSE Transmembrane protein 236 OS=Mus musculus GN=Tmem236 PE=3 SV=1	294011	303188	422808	295940	321758	246791	365692	347902	339648	303415	147352	180324	144421	156890	196586	148815	147325	139269	173636	186813	147069	209980	97963	69353.9	167265	176039	78348.2	86028.2	191926	210685	114833	123962	109740	130065	99482.3	135335	172843	181731	142307
32.5239	3	445.854	1334.54	0.000774523	0.580368	25.19	YRCDGVYDCK	A2ARV4	A2ARV4;A2ARV5	LRP2_MOUSE Low-density lipoprotein receptor-related protein 2 OS=Mus musculus GN=Lrp2 PE=1 SV=1	2503.36	262.661	113.408	259.479	2229.91	95.1455	490.144	1352.2	1082.87	402.062	467.297	423	722.487	372.758	19391.4	17787.1	15644.6	15893.6	29593.7	20703.3	16393.6	764.045	2377.21	197.824	21339.6	12755.6	6095.3	5121.48	17974.3	8093.42	13988.7	21809.7	249.255	4537.39	2807.54	6386.65	4196.75	4781.34	10246.7
51.8575	2	584.824	1167.63	-0.00272849	-2.33676	27.58	QIISNLNNPR	A2ARV4	A2ARV4;A2ARV5	LRP2_MOUSE Low-density lipoprotein receptor-related protein 2 OS=Mus musculus GN=Lrp2 PE=1 SV=1	1.45281e+06	1.54614e+06	1.10811e+06	1.0906e+06	1.10922e+06	1.15408e+06	1.00105e+06	1.1098e+06	1.08564e+06	1.33972e+06	1.38344e+06	1.23957e+06	1.84895e+06	1.21144e+06	890743	524353	956734	961628	497329	899164	195317	542260	905660	980669	1.05508e+06	672472	215955	345943	402986	224516	658301	760016	936878	1.0941e+06	810925	1.65328e+06	485651	446021	1.59962e+06
39.1799	3	423.546	1267.62	0.000209605	0.165354	28.67	IEHSNLDGLDR	A2ARV4	A2ARV4;A2ARV5	LRP2_MOUSE Low-density lipoprotein receptor-related protein 2 OS=Mus musculus GN=Lrp2 PE=1 SV=1	58013.1	150509	34641.4	88080.9	61069.1	43008.1	108067	60940.1	57057.2	70641.9	50740.8	20416.3	38972.7	16478.7	24052.7	34389.8	34670.3	15963.4	31470.1	64955.3	35446.7	17727.2	10992.3	16492.4	32016.8	33578.8	13719.9	22350.6	35850.6	24821.9	35003.9	46935.9	45500.3	24595.2	49600	39085.5	26117	28156.4	46669.3
53.0081	2	445.74	889.465	-0.000459961	-0.517121	28.96	DNIPYLR	A2ARV4	A2ARV4	LRP2_MOUSE Low-density lipoprotein receptor-related protein 2 OS=Mus musculus GN=Lrp2 PE=1 SV=1	850398	662977	420467	313901	362275	402146	529957	463280	758284	604450	214818	212700	307632	176322	122503	116625	129372	145037	207791	254167	130961	161741	133588	117608	239895	237921	147070	129115	251913	229577	304686	325522	295035	261961	304756	306722	159193	156269	342569
29.623	2	544.222	1086.43	-3.3142e-05	-0.0305054	29.88	VCGCPYGMK	A2ARV4	A2ARV4;A2ARV5	LRP2_MOUSE Low-density lipoprotein receptor-related protein 2 OS=Mus musculus GN=Lrp2 PE=1 SV=1	1219.35	61.341	0	23.8675	647.684	4.21723	15.9876	1245.34	1735.29	176.276	34.399	145.791	733.464	247.684	253.802	2424.49	753.337	8199.48	8305.94	8228.57	5696.54	29.5684	368.401	385.458	570.269	381.639	254.961	44.6224	718.141	211.67	662.404	908.804	588.701	390.806	648.467	180.384	156.839	335.284	626.475
31.8515	3	400.211	1197.61	0.000907478	0.75774	30.43	TNQETIISHR	A2ARV4	A2ARV4	LRP2_MOUSE Low-density lipoprotein receptor-related protein 2 OS=Mus musculus GN=Lrp2 PE=1 SV=1	1742.62	24.9432	38.7903	136.039	107.614	109.534	147.65	657.254	305.091	126.012	89.0854	119.25	196.436	43.2835	6567.32	1731.46	758.31	1824.61	14609.6	5997.45	1740.69	115.248	19.7163	126.254	11351.8	1048.31	85.5787	201.634	1736.58	213.924	426.932	321.382	72.4041	27.1719	106.663	133.738	252.437	398.246	1075.97
38.4733	3	442.253	1323.74	0.000286678	0.216567	31.09	RQIISNLNNPR	A2ARV4	A2ARV4;A2ARV5	LRP2_MOUSE Low-density lipoprotein receptor-related protein 2 OS=Mus musculus GN=Lrp2 PE=1 SV=1	109740	76243.5	34958	107646	102982	71629.7	136444	97450.1	74968.3	70521.2	23322.4	28484.9	75767.3	12895.1	65312.7	67407.1	56411.9	40024.2	54696.3	76502.3	45601.1	30704.1	39315.8	44077.1	77847.1	81626	31458.5	44371.9	68230.1	60280	112175	110590	82872.3	50018.5	100352	80899.6	67022.2	58797.5	85288.9
41.1789	2	647.841	1293.67	-0.000635752	-0.491434	31.12	QPGNTDPPTVIR	A2ARV4	A2ARV4	LRP2_MOUSE Low-density lipoprotein receptor-related protein 2 OS=Mus musculus GN=Lrp2 PE=1 SV=1	441841	473426	181199	386104	240719	291859	333251	292702	350954	467760	166054	124704	224027	98908.5	95719.9	107628	93061.8	95703.2	106357	168306	109967	98763.6	101531	129886	160547	160224	91448.3	117302	151274	186505	217922	236744	187328	135711	213894	218166	108036	107108	230573
50.7527	3	450.589	1348.75	-0.000928716	-0.688577	33.33	VTLITENLGHPR	A2ARV4	A2ARV4;A2ARV5	LRP2_MOUSE Low-density lipoprotein receptor-related protein 2 OS=Mus musculus GN=Lrp2 PE=1 SV=1	388312	589026	300341	301786	290065	235474	568735	365450	496193	470025	210022	163041	276551	189725	148328	138548	148065	100804	202278	223598	75501.7	124490	68636.9	80144.7	178421	220971	70072.3	83538.1	207269	203603	175558	190979	199869	148840	200259	207197	146138	139730	213801
52.4829	2	415.74	829.465	-0.000276022	-0.332771	36.6	DSINLLR	A2ARV4	A2ARV4	LRP2_MOUSE Low-density lipoprotein receptor-related protein 2 OS=Mus musculus GN=Lrp2 PE=1 SV=1	660406	552109	355542	267897	293088	305121	492868	359674	642887	502484	199294	186381	273915	160625	130449	119207	146579	156440	189978	245756	111198	154821	117523	111562	226070	224862	144246	131888	247974	231290	265559	306515	305075	259362	273831	315946	146948	143643	319837
43.2665	2	584.825	1167.63	-0.00139573	-1.19534	38.16	QIISNLNNPR	A2ARV4	A2ARV4;A2ARV5	LRP2_MOUSE Low-density lipoprotein receptor-related protein 2 OS=Mus musculus GN=Lrp2 PE=1 SV=1	441076	381332	180330	262353	192300	206166	261059	243673	292214	403274	153341	110180	189476	101907	86916.7	104151	105909	115662	92602.4	156360	85458.3	91157.5	87937.1	100732	164508	139158	103391	115363	101043	118818	152073	237896	195489	135333	167935	193966	102667	100417	203105
38.9379	2	520.746	1039.48	0.00262887	2.52903	38.31	YCVVDTGAR	A2ARV4	A2ARV4	LRP2_MOUSE Low-density lipoprotein receptor-related protein 2 OS=Mus musculus GN=Lrp2 PE=1 SV=1	418893	329943	139660	322576	321205	275546	402529	337570	319872	265377	155778	103894	274880	68151.9	218582	292704	311145	277421	214809	394665	250109	124818	217460	245351	258076	273763	200843	239319	258056	279737	327919	405853	338889	214735	347991	293339	177592	178970	315782
63.7826	3	604.64	1810.9	0.000383618	0.211838	39.06	IYWSDSKEDVIESIK	A2ARV4	A2ARV4	LRP2_MOUSE Low-density lipoprotein receptor-related protein 2 OS=Mus musculus GN=Lrp2 PE=1 SV=1	77314.6	97356.9	65907.9	74369.9	91014.4	76924.4	118405	87068.5	58104	77041.6	64798.6	58627.6	80836.8	42945	18126.1	43516.5	35287.7	35416.8	77721.8	63978.5	36895.3	42929.1	15620.9	15642.9	61017.5	57637.9	26224.8	18119.7	74713.1	35046.9	44002	31229.6	51363	75518.4	39559.2	51447.8	47596.4	54040.3	78712.8
61.4136	3	735.02	2202.04	-0.00042749	-0.194134	40.39	GFSLELSDHSEAMVPVAGQGR	A2ARV4	A2ARV4	LRP2_MOUSE Low-density lipoprotein receptor-related protein 2 OS=Mus musculus GN=Lrp2 PE=1 SV=1	137629	216721	159075	117231	187409	101249	191889	200436	186600	149042	90195	82602.6	67246.7	102220	72892.8	64918	35121.4	57105.6	94719.6	76469.6	58968.7	88418.6	43749.9	44587.8	71543.3	91420.3	100023	68591.5	74657.8	72698.3	64225.6	39917.8	70900.8	99360.4	81644	65533.6	62964.5	67280.7	74666.3
56.1869	2	635.871	1269.73	-0.00174428	-1.37374	40.45	TVLVSEGIVTPR	A2ARV4	A2ARV4	LRP2_MOUSE Low-density lipoprotein receptor-related protein 2 OS=Mus musculus GN=Lrp2 PE=1 SV=1	863594	42176.3	125200	28484.6	60784.3	336440	41632.1	342987	226786	414026	6595.4	143867	6696.53	4710.24	64859.4	5869.96	1451.3	8521.03	167285	35598.2	10887.7	131824	9378.83	17713.7	372083	71361.4	6152.77	14435.8	326828	238681	1561.91	12650.4	3508.3	4978.21	115924	19897.8	160103	159533	424220
37.7305	3	454.207	1359.6	0.00163844	1.20509	44.14	SNEFQCVSPHR	A2ARV4	A2ARV4	LRP2_MOUSE Low-density lipoprotein receptor-related protein 2 OS=Mus musculus GN=Lrp2 PE=1 SV=1	205367	4963.44	7496.5	9953.67	9451.8	71597.5	5775.33	76999.9	28989.3	55145.3	424.996	25609.6	4932.07	364.95	27409.9	3929.58	4392.96	6348.44	60128.4	30643.8	1510.29	28677.9	2191.94	5385.11	155850	14901.9	2010.53	4897.34	117740	65685.3	2831.57	5902.62	6687.45	2294.8	47106.3	13827.5	68276.6	73067.5	160554
71.6743	3	931.098	2790.27	0.000728288	0.26101	45.71	SSTPGYTATEDTFKDTANLVKEDSDV	A2ARV4	A2ARV4	LRP2_MOUSE Low-density lipoprotein receptor-related protein 2 OS=Mus musculus GN=Lrp2 PE=1 SV=1	471724	27045.5	66251.7	28304.8	34235.4	205310	17368.1	197854	102373	238178	15673	592501	13165.5	35676.6	257822	30519.6	14913.6	46707.4	371888	64090.4	18670.6	314510	46170.7	67383.9	762471	91783.1	55190.6	97130.3	567511	312988	14503.9	7721.92	11922.1	20483	168232	40712	625910	597255	515441
80.2116	2	597.314	1192.61	-0.000228775	-0.191827	46.35	VFWSDLLEGK	A2ARV4	A2ARV4	LRP2_MOUSE Low-density lipoprotein receptor-related protein 2 OS=Mus musculus GN=Lrp2 PE=1 SV=1	58038.5	108993	66830.7	54132.3	64192.5	53057.8	121909	77111.3	73004	52629.4	32225.1	26109.6	25831	21205.9	8619.55	12968.7	16538.8	15330.2	30315.6	23594.5	21266.5	23929.3	18981.2	15537.6	38821.2	36958.1	20329.3	19096.1	38956.3	41520.8	28648.4	16593.4	27308.1	23962.9	23193.8	18920.6	16036.2	17833.5	37093.7
71.7722	2	583.285	1164.56	-0.000589654	-0.506333	49.19	DNVFLTDWR	A2ARV4	A2ARV4;A2ARV5	LRP2_MOUSE Low-density lipoprotein receptor-related protein 2 OS=Mus musculus GN=Lrp2 PE=1 SV=1	18203.8	62075.3	31901.7	30201.4	26644.5	20934.3	48857.4	21127.5	36586.9	15611	20658.9	12561.9	25537.8	14127.9	8278.04	12138.7	7676.92	12139.4	13014.7	19153.6	16617.5	9585.87	8151.69	9547.44	16759	14693.3	11949.4	8555.44	14183.5	11385.1	19885.9	15342.1	17679.8	19269.3	13318.2	13519.2	6097.01	9363.9	22773.8
35.8383	2	454.724	907.433	1.947e-05	0.0214561	50.37	LGQFQCR	A2ARV4	A2ARV4	LRP2_MOUSE Low-density lipoprotein receptor-related protein 2 OS=Mus musculus GN=Lrp2 PE=1 SV=1	6918.23	3750.73	1146.55	8609.83	7787.3	927.887	5508.8	6073.18	5588.65	2461.42	2038.24	1360.67	6872.98	868.795	72655.5	103261	71691.5	95620	96103.5	141526	88520.7	2929.46	27670	9163.85	79875.1	59396.6	36398.6	36473.1	55775.3	30681	56988	105828	11006.9	13714.2	9409.63	14657.4	11340.1	15522.9	45995.8
42.1035	2	624.795	1247.57	-0.000388951	-0.311766	50.58	CQTTNICVPR	A2ARV4	A2ARV4	LRP2_MOUSE Low-density lipoprotein receptor-related protein 2 OS=Mus musculus GN=Lrp2 PE=1 SV=1	384534	268393	128833	326963	328679	358980	472160	255350	360793	387660	193192	132992	177487	115842	70930	71539.4	63351.9	70731.3	76175.9	107986	73400.9	93308.1	91214	158189	146339	112821	94371.8	100963	181831	181448	194842	189525	147445	95087.4	197551	155750	86352.4	95429.4	185081
51.2528	2	547.8	1093.59	-0.00229803	-2.10137	52.16	DLLVGDLHGR	A2ARV4	A2ARV4;A2ARV5	LRP2_MOUSE Low-density lipoprotein receptor-related protein 2 OS=Mus musculus GN=Lrp2 PE=1 SV=1	194794	288399	105321	81391.1	79484.5	117750	63092.9	51346.3	138963	233575	127915	74830.5	133504	101116	68152.1	87890	72376.1	59266.7	87392.2	151988	4015.46	63635	18423	29537.1	91778	118780	25892.5	19627.8	1596.89	21442.4	8697.19	32359.4	62233.7	77675.6	70579.8	141831	67903.6	44043.2	156586
47.1997	2	472.255	942.495	-0.000727823	-0.77223	52.37	AIVLDPCR	A2ARV4	A2ARV4	LRP2_MOUSE Low-density lipoprotein receptor-related protein 2 OS=Mus musculus GN=Lrp2 PE=1 SV=1	656211	605296	318113	468806	360192	392739	559068	480694	544638	743018	296241	257708	319550	233141	198531	190779	188206	221481	261822	313018	145715	158098	196078	207900	277105	265388	170265	210072	318046	336447	339389	385644	327324	239137	320989	342684	196840	189371	370535
34.6539	3	583.886	1748.64	0.000865296	0.49484	52.53	DCSDGSDESDLCPHR	A2ARV4	A2ARV4	LRP2_MOUSE Low-density lipoprotein receptor-related protein 2 OS=Mus musculus GN=Lrp2 PE=1 SV=1	652357	383426	107128	541467	370017	325209	603628	591767	491992	254074	83669.7	111279	232104	23060.5	149775	142971	149038	120613	190635	199393	144070	104218	180148	174387	244234	237817	173327	189403	334715	366965	357262	384817	293980	258818	456864	314580	192118	194199	344265
63.5935	2	566.311	1130.61	-0.000709112	-0.627195	57.11	GDQPFLISVR	A2ARV4	A2ARV4	LRP2_MOUSE Low-density lipoprotein receptor-related protein 2 OS=Mus musculus GN=Lrp2 PE=1 SV=1	848265	945988	573616	438153	499028	502832	781462	779278	954950	820279	353947	430115	424981	278208	196403	191864	204939	232733	349795	432727	238133	282585	199381	173299	363347	378931	260817	245420	456698	413015	346166	457392	434747	550306	442720	523660	245959	265920	554106
59.7585	2	465.784	929.554	-0.000667012	-0.717561	58.02	SIEVLTLR	A2ARV4	A2ARV4	LRP2_MOUSE Low-density lipoprotein receptor-related protein 2 OS=Mus musculus GN=Lrp2 PE=1 SV=1	190554	16557	37607.4	15985.8	21668	84672.7	20656.9	91646.1	65451.6	91806.5	1384.48	42998.2	2838.85	2146.82	18432.3	1355	2343.52	5260.59	56613.6	24250.3	871.71	23794.5	766.059	808.294	96460	13417.8	485.737	5037.02	104547	55564.3	4765.8	4874.55	2448.82	3278.67	38265.4	14301.7	37037.1	40260.7	127825
64.0052	2	1414.71	2827.41	-0.000937827	-0.331691	58.33	VGLAVQGPSVSSQVTVPENVENQNYGR	A2ARV4	A2ARV4	LRP2_MOUSE Low-density lipoprotein receptor-related protein 2 OS=Mus musculus GN=Lrp2 PE=1 SV=1	186017	234450	105159	141074	136602	117259	150182	241191	183413	198237	134152	128264	89234.3	131994	142747	98528.3	193962	200606	145073	95147.9	120723	93327.4	331149	308664	84555.9	93206.8	210046	228377	175251	223365	114145	45750.7	118000	157872	134997	61255.8	57317.4	57627.4	66454.1
66.9484	2	754.384	1506.75	-0.00130798	-0.86808	58.95	QPVIFENPMYAAK	A2ARV4	A2ARV4	LRP2_MOUSE Low-density lipoprotein receptor-related protein 2 OS=Mus musculus GN=Lrp2 PE=1 SV=1	107781	50572.7	90981.4	73766.2	39095.2	133522	40821.8	117302	127566	201970	91652.3	286960	15566.3	84749.6	31447.4	53400	46788.3	47369.1	191155	121317	25158.6	144782	30321.6	65204.4	325774	73224.2	41815.8	59480.2	222827	200800	15346.4	64468.3	23945.4	26399.7	109071	111121	227765	187799	327119
56.4902	3	923.423	2767.25	-0.000648699	-0.23442	60.46	QPSSPNPCASATCSHLCLLSAQEPR	A2ARV4	A2ARV4	LRP2_MOUSE Low-density lipoprotein receptor-related protein 2 OS=Mus musculus GN=Lrp2 PE=1 SV=1	325522	275829	200177	188729	224865	200448	237181	278752	296490	295687	174180	202631	139332	127940	117304	98169.7	86908.2	89139.7	157292	135110	83803.3	99581.1	71199.1	75377.9	166041	155925	106724	102070	194791	154847	124016	165069	137580	160541	155665	177876	138638	128648	206843
51.1656	2	728.321	1454.63	-0.00143533	-0.986734	62.92	EFQCGSGECILR	A2ARV4	A2ARV4;A2ARV5;Q3V346	LRP2_MOUSE Low-density lipoprotein receptor-related protein 2 OS=Mus musculus GN=Lrp2 PE=1 SV=1	868094	761391	296512	217840	316208	513122	162619	317357	594766	748007	405134	434333	588677	368115	258141	261428	263753	289504	384627	416064	308.021	257506	260769	258555	432786	387011	278653	159647	16274.3	46483.2	12753.6	548326	501334	448262	427714	563729	315657	273695	568062
75.2216	2	911.48	1820.95	-0.000389956	-0.21415	64.41	CAADGSPPLLLLPENVR	A2ARV4	A2ARV4	LRP2_MOUSE Low-density lipoprotein receptor-related protein 2 OS=Mus musculus GN=Lrp2 PE=1 SV=1	388269	401538	264178	260785	228456	209623	429545	331917	386491	318442	183402	200144	157226	148833	70736.4	71317.6	78747.9	87609.1	125699	146979	95960.3	138598	123571	87915.7	163678	173442	130071	127916	160182	220499	171066	108953	143591	179388	134349	193258	106403	101003	175919
71.7076	2	656.323	1310.63	-0.00243543	-1.85821	66.34	LGLMFWTDQGK	A2ARV4	A2ARV4	LRP2_MOUSE Low-density lipoprotein receptor-related protein 2 OS=Mus musculus GN=Lrp2 PE=1 SV=1	59469.6	107877	86145.4	58664.9	78504.6	38657.8	119682	64984.7	90632.5	43273.7	73136.6	48836	61477.4	44849.3	19516.4	24590.5	27113	34099.1	39491.4	47243.6	34788	47648.5	29742.8	21603	41257.7	51297.8	41071.6	27754.3	41147.1	56564	84288.4	58749.6	62003.5	80724.4	36507.1	47690	31159.4	39853.7	47252.4
34.4753	2	708.785	1415.56	0.000493803	0.348841	66.39	ACSTGEFSCANGR	A2ARV4	A2ARV4	LRP2_MOUSE Low-density lipoprotein receptor-related protein 2 OS=Mus musculus GN=Lrp2 PE=1 SV=1	39602.3	3638.65	657.149	13902.8	23776	703.645	16850.3	24732	4596.16	250.172	777.734	938.884	8637.18	720.239	33813.1	32593.6	32379.7	29977	44613.4	39938.2	39526.1	2053.21	32038.4	15616.8	44895.2	40116.3	36907.6	39132.6	57717.7	15543.5	55645.6	71692.9	67289	26638	33168.3	31054.6	17145.4	18324.3	40967.2
86.3511	2	1014.01	2026	0.000439992	0.217172	66.58	SCSPYNSFIVVSMLPAVR	A2ARV4	A2ARV4	LRP2_MOUSE Low-density lipoprotein receptor-related protein 2 OS=Mus musculus GN=Lrp2 PE=1 SV=1	15235.3	2161.95	4712.39	2968.59	2542.45	12265.9	5767.06	20120.7	4643.86	15966.5	490.328	5613.52	113.4	1668.01	1284.24	181.151	341.152	1345.29	20918.4	2792.53	1113.11	1197.26	1925.12	1554.96	23515.6	1123.92	811.016	2602.64	24376	13196.6	477.999	141.275	11.098	424.153	4353.78	453.894	3683.32	2659.12	28153.5
51.9478	2	663.883	1325.75	-0.0031763	-2.39584	66.76	LPTQPSGISTVVK	A2ARV4	A2ARV4	LRP2_MOUSE Low-density lipoprotein receptor-related protein 2 OS=Mus musculus GN=Lrp2 PE=1 SV=1	2.36021e+06	2.36593e+06	1.55046e+06	1.51283e+06	1.29816e+06	1.55135e+06	2.52162e+06	1.74151e+06	2.29668e+06	2.09399e+06	955539	905644	1.20109e+06	890851	618695	575137	572046	708569	951560	1.01032e+06	667929	14323.9	645025	671545	806733	1.01132e+06	699944	689341	564572	676928	1.07404e+06	1.29485e+06	1.31611e+06	1.19575e+06	1.25685e+06	972470	673884	702729	1.36127e+06
50.6942	2	675.379	1348.74	-0.0025322	-1.87745	66.83	VTLITENLGHPR	A2ARV4	A2ARV4;A2ARV5	LRP2_MOUSE Low-density lipoprotein receptor-related protein 2 OS=Mus musculus GN=Lrp2 PE=1 SV=1	109602	167378	69852.4	15183.6	82264.7	75559.1	100201	79951.3	133809	137489	59630.7	26630.3	55948	51723.6	44471.4	40989	37047.1	21966.6	63442.2	65224.1	20239.1	25804.8	7192.1	12753.1	57204.5	67370	12594.5	19417.6	56243.6	46283.8	67388.3	61297.5	53377.8	35341.3	60065.7	55758.1	44423.7	42976.6	73259.8
31.8835	2	617.769	1233.52	0.00049374	0.400268	67.16	CADQQCIPSR	A2ARV4	A2ARV4	LRP2_MOUSE Low-density lipoprotein receptor-related protein 2 OS=Mus musculus GN=Lrp2 PE=1 SV=1	19463.2	2244.44	229.409	281.995	12314.6	216.987	1008.06	6663.93	3751.74	1134.63	1719	1517.79	4414.99	845.759	74262.3	83350.5	78620.5	78518.9	90068.2	100448	83455.8	1681.17	36325.3	5023.44	71984.3	67804.9	46889.3	46371.4	73224.8	46337.5	85624.2	102082	5677.68	23853.5	14604.8	28341.6	17333.4	20249.5	49230.3
54.8962	3	850.757	2549.25	-0.00143513	-0.562962	67.75	SIDPSEIVPEPKPASPGADETQGTK	A2ARV4	A2ARV4	LRP2_MOUSE Low-density lipoprotein receptor-related protein 2 OS=Mus musculus GN=Lrp2 PE=1 SV=1	1.69563e+06	41499.5	249627	50839.2	112672	720485	50493.2	557364	373293	618776	58902.3	2.16478e+06	58936.1	63241.5	1.28083e+06	111932	32119.6	109040	876990	163977	54864	843832	139558	198931	2.34446e+06	348398	120734	238363	1.32394e+06	704575	13411.1	146001	17677.8	54222.8	798930	159397	2.00906e+06	1.85798e+06	1.90948e+06
46.6878	2	487.269	972.523	-0.00148454	-1.52649	67.9	IEVATLDGR	A2ARV4	A2ARV4	LRP2_MOUSE Low-density lipoprotein receptor-related protein 2 OS=Mus musculus GN=Lrp2 PE=1 SV=1	430657	408258	164287	228227	176533	210787	263341	228286	293566	376080	130294	100448	144050	102783	59356.7	69978.9	71950.2	74243	96781.1	147801	62623.9	83852.4	71707.1	80007.7	120407	123525	71651.5	68727.3	106218	99137.7	134769	154287	161198	118843	140190	166450	72725.5	72033.2	183919
52.5394	2	765.929	1529.84	-0.000921144	-0.602116	68.11	EAVAVAPPPSPSLPAK	A2ARV4	A2ARV4	LRP2_MOUSE Low-density lipoprotein receptor-related protein 2 OS=Mus musculus GN=Lrp2 PE=1 SV=1	2.04921e+06	2.17697e+06	2.19128e+06	1.9991e+06	1.67586e+06	1.88203e+06	1.73527e+06	1.3196e+06	1.87749e+06	1.53303e+06	7.19301e+06	5.08803e+06	7.95229e+06	5.34538e+06	2.98563e+06	3.30165e+06	3.19431e+06	3.10425e+06	2.24361e+06	2.68848e+06	1.68549e+06	1.71308e+06	6.02567e+06	7.00648e+06	2.60007e+06	2.80566e+06	4.83097e+06	5.12069e+06	2.27953e+06	1.84145e+06	5.64747e+06	6.56426e+06	7.48416e+06	6.16743e+06	4.93923e+06	4.8838e+06	3.74591e+06	3.93458e+06	2.90908e+06
63.2492	2	734.797	1467.58	-0.000586525	-0.399655	74.49	GSYECFCVDGFK	A2ARV4	A2ARV4	LRP2_MOUSE Low-density lipoprotein receptor-related protein 2 OS=Mus musculus GN=Lrp2 PE=1 SV=1	323456	244731	143496	180887	179454	195794	224076	285611	243292	277211	151582	183455	150793	110363	69278.5	75513.3	76479.6	99524.3	147604	152884	85994.7	101121	70484.9	61098.2	138073	129011	115407	97147.8	175194	265.717	131220	159683	158191	185213	153755	173797	118660	104149	189703
74.7952	2	736.427	1470.84	-0.000629237	-0.427808	76.21	VTASENLLLVVASR	A2ARV4	A2ARV4	LRP2_MOUSE Low-density lipoprotein receptor-related protein 2 OS=Mus musculus GN=Lrp2 PE=1 SV=1	83835.9	67917.5	46445.2	58340.4	54020	38437.7	103106	100295	26528.2	55249.2	21117.5	18958.2	15110.1	39095.1	15135	11063.9	6189.98	9833.43	43624.9	37026.6	7245.02	19074.6	15110.3	16345.5	17471.3	18991.8	29910.7	32725	36041.5	28199.5	18576.7	4613.11	15250.7	30481.2	23208.2	14421.6	16450.7	11945.9	40276.7
50.7527	2	831.841	1661.67	0.000325504	0.19589	76.82	DCLDDTDEIGCPPR	A2ARV4	A2ARV4;A2ARV5;Q3V346	LRP2_MOUSE Low-density lipoprotein receptor-related protein 2 OS=Mus musculus GN=Lrp2 PE=1 SV=1	491446	653854	226462	196421	277454	356112	321577	325529	516724	415722	388279	267292	400389	257459	187482	183159	208995	195743	264022	305602	176012	181596	254101	280256	264323	260314	214264	228775	92627.6	206647	288625	432955	388368	254887	340289	364503	193925	231665	333005
77.9842	2	1022.01	2042	8.37212e-05	0.0409997	76.88	SCSPYNSFIVVSMLPAVR	A2ARV4	A2ARV4	LRP2_MOUSE Low-density lipoprotein receptor-related protein 2 OS=Mus musculus GN=Lrp2 PE=1 SV=1	101767	6129.12	4806.41	5023.69	3324.91	23929.1	5975.73	41979.4	16944.2	30080.3	1794.2	14997.4	1530.72	1061.83	4541.71	487.906	582.982	1962.72	18147.8	6707.97	1343.24	7950.28	1369.72	2080.36	32856.5	5453.96	1334.14	1933.77	34565.2	17344.9	0	565.466	873.066	344.388	10004.1	802.673	10503	14953.8	39441
79.7735	2	780.419	1558.82	-3.845e-05	-0.024666	76.97	ENVIFGISLDPEVK	A2ARV4	A2ARV4	LRP2_MOUSE Low-density lipoprotein receptor-related protein 2 OS=Mus musculus GN=Lrp2 PE=1 SV=1	51327.8	49932.9	78329.8	50174.4	53035.3	42405.4	87728.1	87674.9	60535	39347.3	16936.2	20581.7	12071.8	32125	25505.7	16014.4	14793.2	11989.9	48430.2	34717	24263.9	29283.2	25848.3	16941.4	26413.2	26168.9	38146.7	45368.7	51404.3	52391.9	23744.3	7443.51	17384.4	25052.4	39760.1	15735.2	15311.7	13424.6	32474.4
83.8697	3	794.101	2379.28	0.00207227	0.870964	77.55	TLITNDGTPLGVGFPVGIAVDPAR	A2ARV4	A2ARV4	LRP2_MOUSE Low-density lipoprotein receptor-related protein 2 OS=Mus musculus GN=Lrp2 PE=1 SV=1	106404	1847.53	25044	8031.91	7064.19	36450.6	5282.95	30081.5	20326.3	27315.1	146.68	9419.38	1051.35	229.92	4492.32	583.471	414.924	436.534	16016.7	492.418	155.125	6799.22	420.02	758.187	29689.5	4490.93	569.784	2137.61	39313.9	28681.9	210.141	8.30957	304.691	145.472	6298.52	407.528	7432.45	7084.1	31821.7
31.726	2	612.3	1222.59	-1.11225e-05	-0.00909754	77.56	IASANMDGTSLK	A2ARV4	A2ARV4	LRP2_MOUSE Low-density lipoprotein receptor-related protein 2 OS=Mus musculus GN=Lrp2 PE=1 SV=1	8335.02	5855.99	55.7315	171.189	2609.71	38.3185	253.28	5449.35	4906.3	304.43	2136.83	924.628	3999.45	1875.14	72093.6	98012.4	85306.9	113489	84724.6	165958	132919	1749.31	11496.8	1840.54	39675.2	50612.8	25112.2	1888.82	21864.7	4590	24455.9	82122.6	250.998	6527.08	2392.37	7734.53	4438.05	5987.4	10751.5
47.3473	2	653.312	1304.61	-0.00109087	-0.836167	78.35	DTANLVKEDSDV	A2ARV4	A2ARV4	LRP2_MOUSE Low-density lipoprotein receptor-related protein 2 OS=Mus musculus GN=Lrp2 PE=1 SV=1	197845	239016	122786	179210	166990	166766	167767	159013	165380	172517	469881	353289	546415	352859	256674	306299	296017	290085	199534	270728	200709	213205	434907	462590	196939	221472	336501	345023	200680	207116	360080	456469	518541	359605	320117	346937	247505	269830	211971
56.8315	2	762.381	1522.75	-0.00172261	-1.13125	79.05	QPVIFENPMYAAK	A2ARV4	A2ARV4	LRP2_MOUSE Low-density lipoprotein receptor-related protein 2 OS=Mus musculus GN=Lrp2 PE=1 SV=1	927001	1.27994e+06	861078	802838	764808	605663	972496	710690	1.07582e+06	640360	1.5134e+06	996091	1.97883e+06	1.13761e+06	809021	894267	808750	893397	558166	697518	713866	571020	1.44156e+06	1.42814e+06	495213	766611	1.29799e+06	1.09471e+06	546132	479110	1.21112e+06	1.38444e+06	1.66116e+06	1.66693e+06	1.00646e+06	1.26253e+06	716642	742577	593370
71.4773	2	868.427	1734.84	-0.000117832	-0.0679211	83.01	YLMQPDGLAVDWVGR	A2ARV4	A2ARV4	LRP2_MOUSE Low-density lipoprotein receptor-related protein 2 OS=Mus musculus GN=Lrp2 PE=1 SV=1	80703.5	208876	126749	120320	123738	83180.9	211037	116277	169812	85068.7	108066	75179.3	95258.2	58964.6	12357.1	28594.1	41967.8	47541.9	45248.2	55578.4	53927	57281.4	47890.4	43008.2	59439.9	74335.9	68494.7	48260.6	66510	61777.1	116324	46240.2	87822.7	116947	58381	54975.6	32071.2	38348.8	65744.8
61.3503	2	833.397	1664.78	-0.00012956	-0.0778243	83.3	AYLPDFESGSNNPVR	A2ARV4	A2ARV4	LRP2_MOUSE Low-density lipoprotein receptor-related protein 2 OS=Mus musculus GN=Lrp2 PE=1 SV=1	1.13683e+06	1.2605e+06	683634	643316	595435	715088	838666	802499	1.08648e+06	893801	384317	416854	429229	322702	205374	182265	218946	240961	314422	359881	273321	299860	286930	232111	377171	386955	294253	254818	481600	466939	363975	448975	478727	483328	442300	500818	221791	264569	506809
72.3891	2	691.875	1381.74	0.000119314	0.0863505	84.94	NFLLFSSQTAVR	A2ARV4	A2ARV4;A2ARV5	LRP2_MOUSE Low-density lipoprotein receptor-related protein 2 OS=Mus musculus GN=Lrp2 PE=1 SV=1	90866.3	70108.1	39296.6	52336.3	55707.5	44759	84391.2	87979.4	32969.6	62181.8	27642.8	34944.2	26861.8	37852	21095.6	18398.6	15532.8	13672.3	44263.7	41421.9	15383.8	24565.5	12119.3	11048.1	29051.6	21693.6	28447	23452.3	32278.8	35816.5	35791.2	14478	26756.1	38877.3	33286.8	24936.2	22176.3	23984.7	42291.4
78.3872	2	719.432	1436.85	4.63401e-05	0.0322512	85.98	LLVVNPWLTQVR	A2ARV4	A2ARV4	LRP2_MOUSE Low-density lipoprotein receptor-related protein 2 OS=Mus musculus GN=Lrp2 PE=1 SV=1	145351	247622	224873	161549	198938	136425	326320	227198	219712	162358	101289	84103.1	93764.4	75014.8	48434.4	62483.4	64635.1	55285.6	115633	76036.6	63869.5	85686.2	44041.7	36979.3	148841	136303	58806.1	62606.8	124296	117961	80692	50794.8	62737.2	77373	75570.3	58768.2	64469.9	73389.7	104988
64.0052	3	943.477	2827.41	-0.000485948	-0.17187	87.45	VGLAVQGPSVSSQVTVPENVENQNYGR	A2ARV4	A2ARV4	LRP2_MOUSE Low-density lipoprotein receptor-related protein 2 OS=Mus musculus GN=Lrp2 PE=1 SV=1	633122	610364	573445	336771	392207	431329	379831	525694	577950	602779	713806	772620	477744	758129	535518	522670	597599	800746	635578	476337	480589	720271	1.26305e+06	1.11953e+06	519379	467019	764234	729705	601211	612588	361628	213238	423209	649742	478177	350088	355216	326000	331636
36.6077	2	709.277	1416.54	0.00019281	0.136113	88.69	ACSTGEFSCANGR	A2ARV4	A2ARV4	LRP2_MOUSE Low-density lipoprotein receptor-related protein 2 OS=Mus musculus GN=Lrp2 PE=1 SV=1	70732.7	34960.5	13316.6	42292.6	38218.1	53630.3	42774.2	49784.5	40045	27166.9	10355.4	12676.4	29364.7	3932	41628.7	23002.4	25470.2	24466.3	27532.3	29322.1	45051.8	22121.1	26605.8	22590	27798.9	31329.3	48701.8	47023.1	54411.2	60643.6	46542.9	55404	69366	30175.3	50272.2	40219.2	24320.6	21705	42508.8
83.9408	2	1190.65	2379.28	-0.000194647	-0.0818092	91.41	TLITNDGTPLGVGFPVGIAVDPAR	A2ARV4	A2ARV4	LRP2_MOUSE Low-density lipoprotein receptor-related protein 2 OS=Mus musculus GN=Lrp2 PE=1 SV=1	345201	12596.7	57273.5	12315.4	25765.6	152776	24288.4	217969	123925	148766	270.456	32006.2	491.327	0.00234157	23731.8	716.543	233.575	254.28	58400.4	2007.14	431.871	24639.1	1721.35	2443.33	87668.5	17805.7	520.318	8770.09	170449	158367	319.229	0	10.117	504.456	20019.3	1319.44	24130.8	32489.2	114939
56.984	2	1087.98	2173.95	-0.000491496	-0.226085	92.65	QTTNFENPIYAEMDTEQK	A2ARV4	A2ARV4	LRP2_MOUSE Low-density lipoprotein receptor-related protein 2 OS=Mus musculus GN=Lrp2 PE=1 SV=1	537150	838132	395430	506910	528100	369075	618706	385432	481240	293552	1.88153e+06	972501	2.1168e+06	1.15428e+06	819372	1.01655e+06	1.08459e+06	1.0671e+06	437672	714990	757342	614471	1.90998e+06	1.75715e+06	347938	710338	1.31389e+06	1.44255e+06	325323	360637	1.3734e+06	1.59859e+06	1.72917e+06	1.68177e+06	1.34293e+06	1.17619e+06	591664	657291	455187
74.0292	2	1153.55	2305.09	-0.0032011	-1.38871	97.48	SGADVNMDIGVSPFGPETIIDR	A2ARV4	A2ARV4	LRP2_MOUSE Low-density lipoprotein receptor-related protein 2 OS=Mus musculus GN=Lrp2 PE=1 SV=1	382871	22904.4	76100.9	21981.9	33938.9	150666	23680.5	222138	140162	201448	5365.66	151617	304.032	3107.59	121922	1913.91	5823.67	8429.99	86382.4	10526.8	9617.6	131932	24532	36596.5	146993	30871	17567.5	37485.5	193936	175561	5598.28	3204.51	2083.26	2242.94	78186.3	9583.98	135297	138667	192365
66.7607	2	1079.98	2157.95	0.000807794	0.374333	98.89	QTTNFENPIYAEMDTEQK	A2ARV4	A2ARV4	LRP2_MOUSE Low-density lipoprotein receptor-related protein 2 OS=Mus musculus GN=Lrp2 PE=1 SV=1	213027	116032	180651	175744	73175.5	349434	71255.2	218120	221388	373669	571793	1.13296e+06	176856	429018	101771	303491	275554	327669	598414	495867	173978	578470	310602	470961	945817	293987	257384	267132	700560	531582	64774.8	352884	171956	182085	397882	472744	763406	623407	789635
56.6456	2	1087.98	2173.95	-0.000692605	-0.318593	105.03	QTTNFENPIYAEMDTEQK	A2ARV4	A2ARV4	LRP2_MOUSE Low-density lipoprotein receptor-related protein 2 OS=Mus musculus GN=Lrp2 PE=1 SV=1	562101	915530	328969	608624	538169	364444	601416	392840	507470	313974	1.51812e+06	844463	2.12325e+06	1.02497e+06	709320	858362	824888	906396	389720	557663	713862	365339	1.34264e+06	1.36266e+06	311182	619454	1.07175e+06	574862	292041	260285	1.09051e+06	1.36131e+06	1.72906e+06	1.4428e+06	373017	1.0896e+06	497336	583859	327044
35.3856	2	709.277	1416.54	-0.000738965	-0.521669	106.79	ACSTGEFSCANGR	A2ARV4	A2ARV4	LRP2_MOUSE Low-density lipoprotein receptor-related protein 2 OS=Mus musculus GN=Lrp2 PE=1 SV=1	161270	52627.7	7056.01	115129	81186.4	2295.26	90817.7	115883	84146.7	4472.59	4094.5	8856.81	44697	376.879	49771.5	55129.3	58823.7	61084	81465.9	81881.6	68406.2	30933.8	56194.9	33947.3	107675	102797	81134.9	70800.3	146349	131749	117842	148162	70852.4	75618	109055	89945	47280.1	50754.9	116337
63.4678	2	986.93	1971.85	-0.00017237	-0.0874158	109.99	GFTCECPDDFQTVQLR	A2ARV4	A2ARV4	LRP2_MOUSE Low-density lipoprotein receptor-related protein 2 OS=Mus musculus GN=Lrp2 PE=1 SV=1	1.03671e+06	974550	493699	591520	583175	646972	749808	914435	1.06541e+06	983181	509011	611484	488582	408058	262764	237897	241792	295850	468628	411878	286758	340162	327246	270628	457596	442167	398438	353183	631914	515063	481969	520193	541224	625869	533167	647323	339918	351447	669728
75.255	2	990.052	1978.09	3.0789e-05	0.015565	115.94	WLITTQLDQPAAIAVNPK	A2ARV4	A2ARV4	LRP2_MOUSE Low-density lipoprotein receptor-related protein 2 OS=Mus musculus GN=Lrp2 PE=1 SV=1	121589	135910	160562	137989	135892	106959	213106	29941.4	176483	126797	76204.7	68348.2	37568.9	39845.4	10.8734	20764.8	23260.4	31887.3	46211.8	39065.1	28117.8	54830.2	42382	37022.7	68907	69856.4	70293.5	38251.7	65120.6	60191.4	42923	7350.47	39021.1	53025.9	41845.2	23915.2	18578.8	11810.4	50046
48.3489	2	412.237	822.46	-0.000112854	-0.137215	30.75	KGGSFLSK	A2ARZ3	A2ARZ3	FSIP2_MOUSE Fibrous sheath-interacting protein 2 OS=Mus musculus GN=Fsip2 PE=1 SV=3	449.863	598.75	534.077	452.191	997.647	703.915	506.635	273.967	694.575	3049.57	3300.98	1501.9	3960.22	1518.33	226.902	1109.48	1592.35	571.321	2053.68	3509.97	1271.68	3613.04	749.122	575.195	1450.89	10673.6	4780.86	1263.43	833.023	316366	502.968	2584.24	3711.44	200.87	606.39	3230.18	1559.96	1463.74	3897.68
50.9581	2	774.891	1547.77	-0.00087796	-0.567243	82.03	ADASSLTVDVTSPASK	A2ATI9	A2ATI9	A2ATI9_MOUSE Golgi reassembly stacking protein 2, isoform CRA_d OS=Mus musculus GN=Gorasp2 PE=4 SV=1	108350	105919	66351.2	33858.1	67860	96010.9	14269.7	35038.2	86495	88601.4	226461	213973	303698	220167	154761	163855	132178	151592	99278.9	97828.1	81155.5	129681	237425	238127	118952	121240	226209	227652	4512.23	40404.5	86936.9	265530	280336	276750	163476	167492	170260	164671	140177
83.0864	2	1081.99	2161.98	0.00119864	0.554417	48.91	DPLSPFAVGGDDLDPFGCQR	A2AU35	A2AU35	A2AU35_MOUSE Proteasome (Prosome, macropain) inhibitor subunit 1 OS=Mus musculus GN=Psmf1 PE=2 SV=1	8060.87	10120.4	10856.2	10234	7562.14	9478.19	10493.6	13176.8	12559.1	7724.52	8502.02	9169.85	4445.79	8810.59	6457.11	5311.98	5209.05	5157.47	5075.99	2717.84	4623.07	7910.88	18609.4	15028.5	8946.95	9845.49	11998.6	14470.3	13068.3	15555.6	9623.21	2810.04	10358.4	14062.8	12978.6	8141.06	10215.8	9706.66	13327.6
35.2901	2	477.251	952.487	0.000344538	0.361724	38.76	VTQSDLYK	A2AUD5	A2AUD5	A2AUD5_MOUSE Tumor protein D54 OS=Mus musculus GN=Tpd52l2 PE=2 SV=1	29716.5	6482.87	2010.54	36882	32493.2	1086.77	12281.8	18872	5901.26	2041.51	3197.42	3139.31	40221.3	742.74	82162.4	105861	106048	105459	71663.2	98737.1	89910.5	16715.1	68723.3	60723.4	84799.1	67171.5	58968.6	76451.8	56841.3	47265.7	95041.6	138673	87896.5	47519.2	63138.5	57765.6	59323.3	56557.5	50235.3
52.3063	2	676.845	1351.67	-0.00170514	-1.2615	47.01	TSAALSTMGSAISR	A2AUD5	A2AUD5;F6VQ81	A2AUD5_MOUSE Tumor protein D54 OS=Mus musculus GN=Tpd52l2 PE=2 SV=1	48786.5	19043.3	11694.5	3397.58	13359.4	49154.3	71124.2	13940.3	18608.7	36207.1	5960.08	37778.9	16503.7	4692.39	12529	3306.9	7623.97	7610.78	46664.9	8745.08	4780.68	35090.8	3609.23	6612.98	143353	8698.04	9284.48	7031.62	78944.8	32782.1	17155.1	4115.91	10732.5	8709.85	26308.9	6586.12	57475.5	46525.7	91735.4
78.2183	3	680.679	2039.01	-0.000361206	-0.177147	56.28	GVLSDFMTDVPVDPGVVHR	A2AUD5	A2AUD5;F6VQ81	A2AUD5_MOUSE Tumor protein D54 OS=Mus musculus GN=Tpd52l2 PE=2 SV=1	25178.8	8236.32	31365.1	16695.8	11123.4	32113.6	10167.1	27574.7	18171.2	39723	16105.8	37747.8	3159.74	21530.8	10847.2	15885.3	13980.9	16247.5	70585.4	24083.5	5441.4	39573.1	14182.2	18216.8	79126	24332.1	9410.58	17090.4	49683.8	63207.3	5230.78	6131.58	8465.65	5630.66	14908.1	17007.1	44331	42993.5	41717.3
69.3717	3	686.01	2055.01	-0.000261849	-0.12742	57.72	GVLSDFMTDVPVDPGVVHR	A2AUD5	A2AUD5;F6VQ81	A2AUD5_MOUSE Tumor protein D54 OS=Mus musculus GN=Tpd52l2 PE=2 SV=1	172752	371361	305514	244789	334532	180190	300254	210584	257536	179615	344027	228847	246127	280748	329480	267115	357087	275811	232490	235214	311680	291485	254082	214575	149437	272010	166409	165722	180070	194872	273791	127555	247647	267263	191134	207467	227033	271644	105651
38.9957	2	684.843	1367.67	-0.00099837	-0.729978	67.18	TSAALSTMGSAISR	A2AUD5	A2AUD5;F6VQ81	A2AUD5_MOUSE Tumor protein D54 OS=Mus musculus GN=Tpd52l2 PE=2 SV=1	202111	37249.3	27210.5	34865.6	54566.2	144154	32263.3	78253.6	70819	74285.2	14740.5	66516.2	17537.8	9381.3	95925.8	17944.5	4738.14	16254.2	64895.7	29190.1	19097.3	99038.1	29418.7	57386.7	146527	66309.3	13341.6	34424.6	109252	86769.4	18459.6	20114.1	11720.8	13062.9	121814	27774.9	128199	144360	115729
64.6517	2	515.81	1029.61	-0.00110481	-1.07304	69.02	LGLSTLGELK	A2AUD5	A2AUD5;F6VQ81	A2AUD5_MOUSE Tumor protein D54 OS=Mus musculus GN=Tpd52l2 PE=2 SV=1	209948	264190	300048	170889	233411	188311	210492	198579	236317	207368	328297	353794	353945	298892	248378	244831	322937	306431	294483	299242	256917	358651	309006	250869	308008	295770	270969	258945	370768	256502	300431	350811	415450	398420	321072	341068	368591	352700	241055
52.3063	2	544.303	1086.59	-0.00141549	-1.30269	77.14	VEEEIVTLR	A2AUD5	A2AUD5;F6VQ81	A2AUD5_MOUSE Tumor protein D54 OS=Mus musculus GN=Tpd52l2 PE=2 SV=1	229899	287698	223077	151240	161046	161011	196405	116960	173689	134741	358227	194785	320672	227490	159816	204983	339982	250625	182784	248879	164813	215229	247515	337024	208393	196691	177195	213373	196751	166984	260625	358136	448164	258471	233127	289513	234610	241745	202863
62.0342	2	421.776	841.537	-0.00110986	-1.31884	44.54	LQILSLR	A2AUR7	A2AUR7	A2AUR7_MOUSE Ras suppressor protein 1 OS=Mus musculus GN=Rsu1 PE=4 SV=1	16574	21087	32331.4	19078.8	24224.3	18501.5	23182.9	20081.1	22359.9	18784.9	5285.29	6303.05	5717.56	4970.22	6118.01	4405.71	8342.5	6763.46	9287.54	7494.82	8340.11	10744.8	4025.26	3372.59	5418.36	7585.05	10879.9	8341.1	12045.3	11707.5	7084.76	5209.12	7591.96	7666.38	8743.9	6024.92	6015.11	7530.22	11672.1
31.6943	3	595.963	1784.87	-0.00489745	-2.74387	26.33	ASMVQSQEAPKQDAPAK	A2AVJ7	A2AVJ7;Q99PL5-10;Q6ZPS0	A2AVJ7_MOUSE Ribosome-binding protein 1 OS=Mus musculus GN=Rrbp1 PE=2 SV=1	539.808	207.024	0	0.0505563	9.44193	7.31634	45.8497	96.7143	11.8211	0	0	0	87.5453	32.1223	22154.4	6183.48	4073.39	5174.45	28550.9	9705.98	7137.42	129.498	2090.12	41.0323	34251.2	8353.38	2909.05	0	28762	437.944	2180.47	6676.34	68.0132	476.858	28.3526	2859.26	10324.4	7847.81	13522.3
31.3064	3	468.908	1403.7	0.000411526	0.293172	31.63	TEATLEAEQTRR	A2AVJ7	A2AVJ7	A2AVJ7_MOUSE Ribosome-binding protein 1 OS=Mus musculus GN=Rrbp1 PE=2 SV=1	3168.23	238.427	194.291	242.997	655.989	112.262	158.93	1671.59	804.793	561.227	318.211	1036.96	303.911	49.0825	64797	19365.1	9148.4	15465.2	63250.1	21511.4	16380	1166.81	1368.97	626.144	56724.5	10900.6	3948.29	3593.58	25555.7	3133.42	2254.6	9394.59	151.497	381.535	1451.2	606.046	3313.71	3968.05	6918.65
53.4079	3	528.628	1582.86	-0.00152302	-0.962194	32.6	KPPTLEPSMDIVLK	A2AVJ7	A2AVJ7	A2AVJ7_MOUSE Ribosome-binding protein 1 OS=Mus musculus GN=Rrbp1 PE=2 SV=1	207875	287362	258773	197312	231501	117646	226968	134476	189563	121801	261384	148614	474690	291396	366836	251433	250343	178200	180195	206925	286092	187793	143778	131152	110779	252271	108491	118962	120669	108726	275507	231366	223830	192142	188527	218420	146432	152793	85517
35.7475	3	454.24	1359.7	-0.00181725	-1.33651	32.65	LKGELESSDQVR	A2AVJ7	A2AVJ7;Q6ZPS0	A2AVJ7_MOUSE Ribosome-binding protein 1 OS=Mus musculus GN=Rrbp1 PE=2 SV=1	282.944	93.9807	68.6838	455.783	234.427	29406.7	34.3369	84.92	89.1057	315.956	24.6467	24.2598	118.979	18.9507	559.47	616.44	332.415	212.497	145.649	569.653	812.729	304.414	430.053	617.797	1250.26	50.3069	307.615	181.225	181.847	150.942	195.957	548.526	4673.06	374.603	478.023	358.316	556.547	307.685	1076.11
78.6523	3	633.315	1896.92	-0.00087516	-0.461357	33.02	TLVSTVGSMVFSEGEAQR	A2AVJ7	A2AVJ7;Q6ZPS0	A2AVJ7_MOUSE Ribosome-binding protein 1 OS=Mus musculus GN=Rrbp1 PE=2 SV=1	9687.02	672.402	2297.08	1066.45	686.915	6514.49	1789.55	5886.23	457.67	13971	576.079	4548.25	284.193	264.744	616.199	417.252	216.252	522.259	13159	2919.36	473.39	6578.68	1004.13	1792.7	26011.7	3077.99	1484.5	879.009	22295.6	20371.3	92.3095	395.536	374.376	289.413	2960.79	464.558	7294.3	4968.04	12356.6
29.7216	2	541.778	1081.54	0.000289869	0.268015	34.02	VGAAEEELHK	A2AVJ7	A2AVJ7;Q6ZPS0	A2AVJ7_MOUSE Ribosome-binding protein 1 OS=Mus musculus GN=Rrbp1 PE=2 SV=1	204.112	4.95515	6.21618	66.0678	99.1312	22.5927	28.4386	197.053	159.182	4.85717	0	11.7773	381.006	83.7039	982.548	15433.2	7415.36	13060.9	9181.06	20011.2	11040.7	0	48.6286	148.994	187.659	191.824	121.718	14.5934	170.6	61.6296	360.492	145.046	19.7834	28.7469	114.917	9.49151	40.4389	328.479	57.3873
37.7608	2	491.764	981.513	-0.000381084	-0.388262	40.19	HLEDIVEK	A2AVJ7	A2AVJ7;Q6ZPS0	A2AVJ7_MOUSE Ribosome-binding protein 1 OS=Mus musculus GN=Rrbp1 PE=2 SV=1	48961.9	21906.1	8514.75	71132.7	62439.2	45114.7	50916.9	41145.4	20719.6	11019	7170.94	10626.3	67986	2767.04	184443	173185	136754	90341.6	115223	187408	101403	38638.9	40482.5	35771.4	121926	115156	35271.8	52383.5	78171.7	54998.7	138849	170448	103128	51018.8	94252.2	102257	115144	100025	77744.2
33.8322	3	454.241	1359.7	0.000947021	0.696493	40.91	LKGELESSDQVR	A2AVJ7	A2AVJ7;Q6ZPS0	A2AVJ7_MOUSE Ribosome-binding protein 1 OS=Mus musculus GN=Rrbp1 PE=2 SV=1	56399.3	14065.7	10441	75370.3	73745.8	398.739	58186	36006.7	16954.6	16555.1	11031.1	7589.42	55241.2	8154.62	320718	336058	219838	188734	190646	210963	219175	16965.7	115117	76737	247867	210368	109541	146645	157163	91142.4	271744	308700	169061	109703	125860	113315	191899	132555	121149
40.2298	2	465.268	928.521	-0.00186945	-2.01336	43.01	SAILEATPK	A2AVJ7	A2AVJ7;Q99PL5-10;Q3ULC0	A2AVJ7_MOUSE Ribosome-binding protein 1 OS=Mus musculus GN=Rrbp1 PE=2 SV=1	1687.91	209.76	1038.55	0	384.387	0	52.8017	350.355	147.664	185.442	1756.49	7664.14	4555.07	783.577	24903	405.397	537.725	791.932	17619.7	10972.4	506.74	6914.45	5664.96	5450.12	112918	2924.11	3387.08	1500.78	7203.08	5097.23	1275.51	4964.39	2495.32	2941.84	5283.59	4482.37	56903.8	51638.9	21707.5
57.7211	2	472.786	943.558	-0.000871557	-0.923691	44.78	LIEILSEK	A2AVJ7	A2AVJ7;Q6ZPS0	A2AVJ7_MOUSE Ribosome-binding protein 1 OS=Mus musculus GN=Rrbp1 PE=2 SV=1	277301	277985	325736	195598	198798	198674	200843	227699	260803	200879	267907	278416	409156	262257	208005	217445	195839	218840	197624	237397	204528	230355	237511	203672	260701	246894	252126	211072	253059	224570	267169	334300	367083	391329	290480	328113	277431	263398	266788
49.9822	3	586.647	1756.92	-0.00139562	-0.794356	45.68	AAGPLESSGKEEITQLK	A2AVJ7	A2AVJ7	A2AVJ7_MOUSE Ribosome-binding protein 1 OS=Mus musculus GN=Rrbp1 PE=2 SV=1	566962	513839	284457	416987	422594	389526	445732	400661	440376	499364	534595	592735	1.00186e+06	772088	617885	612129	548845	539946	548679	547290	434909	502032	566066	591620	537183	522643	452062	492569	496055	394330	699661	783179	695677	578396	607713	721225	566924	517752	390190
33.7989	2	680.857	1359.7	0.000274934	0.202202	47.07	LKGELESSDQVR	A2AVJ7	A2AVJ7;Q6ZPS0	A2AVJ7_MOUSE Ribosome-binding protein 1 OS=Mus musculus GN=Rrbp1 PE=2 SV=1	15402.8	2005.39	32.4012	1537.99	19473.8	0.402275	12615.7	5956.69	2682.61	26.7977	2036.39	1017.23	10720.2	771.572	103324	114227	47889.7	52948.7	37543.7	58261.3	50845.1	3229.83	19374.7	19417.8	63135.7	57402.1	18346.3	48039.4	33190.4	17123.3	81896	84144.6	1273.21	16026.2	34424	22757.6	35608.4	33007	28441.7
33.7373	2	509.774	1017.53	-0.000311135	-0.305774	47.8	LQSSEVEVK	A2AVJ7	A2AVJ7;Q8C7E8;Q6ZPS0	A2AVJ7_MOUSE Ribosome-binding protein 1 OS=Mus musculus GN=Rrbp1 PE=2 SV=1	3875.22	2058.01	426.225	552.884	3725.52	303.833	1851.93	4051.32	4286.15	365.696	4652.51	2769.3	8567.81	2681.18	165505	270386	154826	236499	154793	210407	189198	4979.71	29209.1	5624.59	115253	80468.7	45305.5	54622.2	41473.9	5045.9	54886.6	145387	34.1763	8354.29	5982.41	13962.7	13382.3	10262.2	27504.8
36.9954	2	557.796	1113.58	-0.000394527	-0.354287	57.7	EQEIAAVQAR	A2AVJ7	A2AVJ7;Q6ZPS0	A2AVJ7_MOUSE Ribosome-binding protein 1 OS=Mus musculus GN=Rrbp1 PE=2 SV=1	114711	13858.7	4270.88	16744.9	78654	3461.06	8394.26	61897.4	25241.8	6409.89	2770.82	6912.66	94703	2670.06	173016	186499	148441	174440	129733	180554	180714	32227.7	152424	93337.9	209202	161794	126600	146009	131098	128167	217104	307560	13621	103664	149166	135452	112820	98858.3	120755
42.1035	2	550.806	1099.6	-0.00105492	-0.95937	59.9	LQQENSILR	A2AVJ7	A2AVJ7;Q6ZPS0	A2AVJ7_MOUSE Ribosome-binding protein 1 OS=Mus musculus GN=Rrbp1 PE=2 SV=1	258645	197432	106158	243452	206704	217091	211587	176071	179204	199216	159634	144852	319474	129711	189966	201959	171337	189235	137652	219517	174217	194954	205760	264221	241313	194972	159469	185976	177841	194601	307017	341734	264767	197036	251543	240036	189714	191586	177933
26.6776	3	601.296	1800.87	-0.000182035	-0.101082	66.23	ASMVQSQEAPKQDAPAK	A2AVJ7	A2AVJ7;Q99PL5-10;Q6ZPS0	A2AVJ7_MOUSE Ribosome-binding protein 1 OS=Mus musculus GN=Rrbp1 PE=2 SV=1	988.489	161.553	35.0723	240.598	625.155	834.069	285.638	1411.89	1478.01	289.084	52.6079	1262.44	1544.63	1409.6	42711.7	85327.9	42000.9	88871.4	54906.2	38921.8	96117.3	457.393	2591.96	952.147	2492.1	2076	1492.07	1018.87	1397.54	821.365	3671.33	3072.84	1556.27	2589.07	1031.79	809.28	1115.15	964.902	971.865
44.3054	2	597.293	1192.57	-0.00084581	-0.709232	74.34	LTAEFEEAQR	A2AVJ7	A2AVJ7;Q6ZPS0	A2AVJ7_MOUSE Ribosome-binding protein 1 OS=Mus musculus GN=Rrbp1 PE=2 SV=1	208284	355955	155413	184926	154171	251187	192442	104128	126603	338851	310215	270172	451785	232183	226499	264060	209951	273777	236539	274392	232373	438073	267989	452608	270965	201010	184000	131643	162721	149870	174953	470634	389604	244830	214632	300113	290125	238430	233224
46.1935	2	545.781	1089.55	-0.00222715	-2.0441	78.7	AMEALALAER	A2AVJ7	A2AVJ7;Q6ZPS0	A2AVJ7_MOUSE Ribosome-binding protein 1 OS=Mus musculus GN=Rrbp1 PE=2 SV=1	490135	364750	278246	329822	310942	299571	336601	247160	287651	290147	439068	324532	717295	446242	485940	571094	425037	485420	339503	439438	321029	255524	499343	494109	267911	388428	328974	332654	240342	153544	547775	654459	552751	435043	418644	420509	271347	288740	198147
89.0806	2	921.023	1840.03	0.000875077	0.475577	86.46	VEPAVSSIVNSIQVLASK	A2AVJ7	A2AVJ7;Q99PL5-10;Q3ULC0	A2AVJ7_MOUSE Ribosome-binding protein 1 OS=Mus musculus GN=Rrbp1 PE=2 SV=1	113433	105879	92314.1	131485	94626.3	93527	132333	170584	100720	129904	85764.5	117570	80881.1	93979	109281	91139.4	98168.3	91976.8	119320	87051.2	77502.8	107198	107567	95186.6	70312.8	78733.8	80363.9	108126	98111.9	94304	99319.2	35770.4	74109.4	82055.2	74244.6	55333.7	57086.9	67496.3	61388.7
56.4014	2	801.422	1600.83	-0.00108175	-0.675745	88.83	QLLLESQSQLDEAK	A2AVJ7	A2AVJ7;Q6ZPS0	A2AVJ7_MOUSE Ribosome-binding protein 1 OS=Mus musculus GN=Rrbp1 PE=2 SV=1	272780	286897	251939	207280	247265	234303	222084	239233	225565	203327	373906	286733	547454	306022	248337	253078	251478	244622	268525	273941	282804	279877	281012	300703	235993	234092	243608	196697	171779	208457	262431	325835	338556	309328	259952	283496	225363	239291	215920
45.5308	2	695.844	1389.67	-0.00112329	-0.808312	97.42	DALNQATSQVESK	A2AVJ7	A2AVJ7;Q6ZPS0	A2AVJ7_MOUSE Ribosome-binding protein 1 OS=Mus musculus GN=Rrbp1 PE=2 SV=1	452030	374241	223962	377638	282811	351363	298305	284530	319619	325694	389328	396813	718087	415920	335249	319004	326789	392398	335728	370238	310313	336764	438729	411155	298076	356272	342536	339200	339795	328271	437431	552874	483181	423967	397193	456307	340995	313086	307440
45.5611	2	1035.94	2069.86	-0.00148551	-0.717686	114.56	EAEETQNSLQAECDQYR	A2AVJ7	A2AVJ7;Q6ZPS0	A2AVJ7_MOUSE Ribosome-binding protein 1 OS=Mus musculus GN=Rrbp1 PE=2 SV=1	134147	127711	19274.3	111721	100915	108371	81248.5	103868	110207	88863.5	157519	144233	274894	143183	92354.1	111985	110829	118801	113999	129832	122921	63860.4	142918	125814	91687.9	100896	121504	112754	95146.5	93174.7	136015	153331	157812	125372	140573	135305	85453.6	96687.7	89087.4
42.985	2	679.861	1357.71	-0.000922048	-0.679121	118.73	LLATEQEDAAVAK	A2AVJ7	A2AVJ7;Q6ZPS0	A2AVJ7_MOUSE Ribosome-binding protein 1 OS=Mus musculus GN=Rrbp1 PE=2 SV=1	750105	684477	396226	785119	448368	522489	464172	498718	512215	809317	667658	673866	1.02243e+06	733561	543979	641041	538200	698500	422851	615771	494889	488787	740879	785344	648448	571646	608212	664222	348191	494504	716874	1.10774e+06	833705	660017	734018	777398	611159	602421	577670
76.7803	3	819.391	2455.15	0.000303362	0.123561	31.57	STMDNPTTTQYANLMHNFILK	A2AVR9	A2AVR9	A2AVR9_MOUSE Dynein light chain roadblock-type 1 OS=Mus musculus GN=Dynlrb1 PE=2 SV=1	14686.2	1951.47	2715.56	602.905	1960.52	18336.7	2057.07	9678.12	4249.19	21416.1	1631.68	33160.8	1519.39	1446.44	8308.95	2422.04	3274.7	2635.21	46403.5	9164.62	1818.92	37083.1	2698.77	1726.39	111967	5082.05	3059.93	3037.67	43126.9	17621.9	810.855	474.301	422.818	997.345	6944.89	1448.93	36868.2	31018.5	44633
65.0422	3	824.722	2471.15	-0.000483989	-0.195856	32.26	STMDNPTTTQYANLMHNFILK	A2AVR9	A2AVR9	A2AVR9_MOUSE Dynein light chain roadblock-type 1 OS=Mus musculus GN=Dynlrb1 PE=2 SV=1	189198	48252.1	73789.2	95759.1	82481.5	160932	54144.6	91855.4	84598.3	94588.8	138937	195913	73330.2	49260.4	227911	29059.7	27316.5	35727.5	146591	114157	58319.1	228278	36945.1	38294	196912	136201	28282.1	172691	157538	74856.6	26735.3	42001	31241	44755	645686	85245.8	200213	257607	115178
79.1407	3	814.06	2439.16	0.000999286	0.409685	37.87	STMDNPTTTQYANLMHNFILK	A2AVR9	A2AVR9	A2AVR9_MOUSE Dynein light chain roadblock-type 1 OS=Mus musculus GN=Dynlrb1 PE=2 SV=1	5763.91	6342.34	14883.6	8897.17	6951.34	8489.73	7368.94	11863.3	5592.85	11127.8	2235.15	5662.75	1073.33	3577.54	4917.79	2460.01	1566.28	2755.92	30063.9	4687.29	3173.16	8330.84	5512.08	4647.26	72844.6	3349.49	1569.37	4951.43	26915.3	9478.72	1428.3	1053.95	2571.63	2442.27	1833.96	3516.68	9931.03	3756.35	28010.3
68.3101	2	731.364	1460.71	-0.00107299	-0.734562	53.6	EIDPQNDLTFLR	A2AVR9	A2AVR9	A2AVR9_MOUSE Dynein light chain roadblock-type 1 OS=Mus musculus GN=Dynlrb1 PE=2 SV=1	38123.2	43832.6	29566.3	21653	28986.6	32759.5	31330.8	37427.9	36424.8	30983.6	50525.6	60433.9	62579.9	49350.5	42230.9	42843.8	42661.4	52699.3	43529.3	49500.8	42075.2	68629.3	61545.2	49165.7	52480.3	36886.2	38511.9	34579.7	31268.5	26016	45937.9	51808.3	53427.9	63455.9	40839.5	60752.6	45636.8	49430.4	44000.9
70.1425	2	730.873	1459.73	-0.00021121	-0.144691	66.16	EIDPQNDLTFLR	A2AVR9	A2AVR9	A2AVR9_MOUSE Dynein light chain roadblock-type 1 OS=Mus musculus GN=Dynlrb1 PE=2 SV=1	1.08051e+06	1.28984e+06	900538	852843	957339	1.00608e+06	1.02269e+06	1.06415e+06	1.16474e+06	986443	1.85972e+06	2.12659e+06	2.09143e+06	1.98023e+06	1.39572e+06	1.45724e+06	1.42241e+06	1.67766e+06	1.38605e+06	1.71713e+06	1.45236e+06	1.81598e+06	1.93101e+06	1.55026e+06	1.37693e+06	1.27801e+06	1.30735e+06	1.15349e+06	1.06554e+06	1.12136e+06	1.66537e+06	1.42409e+06	1.68473e+06	2.1119e+06	1.32103e+06	1.73118e+06	1.427e+06	1.37012e+06	1.17829e+06
70.5332	2	818.985	1635.96	-0.000601102	-0.367432	75.89	GVQGIIVVNTEGIPIK	A2AVR9	A2AVR9	A2AVR9_MOUSE Dynein light chain roadblock-type 1 OS=Mus musculus GN=Dynlrb1 PE=2 SV=1	213781	159538	227055	212156	224360	205516	233196	296224	153559	178350	281363	255007	233646	393171	297694	233070	201030	251846	361924	305891	239972	322487	335441	270076	206700	169178	382428	392059	265781	328490	159196	93909.6	179931	334792	240229	128304	225811	182555	201393
58.9538	2	604.805	1207.6	-0.00131313	-1.08739	89.05	VEVTEFEDIK	A2BE92	A2BE92	A2BE92_MOUSE Protein SET (Fragment) OS=Mus musculus GN=Set PE=2 SV=1	130841	117878	197765	158936	105683	124128	102795	119985	162241	113744	174351	171883	250671	146942	94611.5	94073.1	59574.7	83038.6	47289.2	50493.2	149976	164802	194086	171033	143112	136497	131319	118381	96505.8	83630.6	183426	190738	222318	265337	222051	243354	170589	185620	203775
45.4442	2	767.366	1532.72	-0.00246437	-1.60784	88.18	EAAVSVQEESDLEK	A2BFF5	A2BFF5	A2BFF5_MOUSE Cytoplasmic dynein 1 intermediate chain 2 OS=Mus musculus GN=Dync1i2 PE=2 SV=1	31142.5	35934.8	13221.7	26857.9	24659.3	23976.8	19783.9	17247.1	28798.9	29878.6	112243	104933	172816	99731.2	53859.3	78600.2	76211.9	124686	55723.1	75922.4	30100.2	48693.3	117355	92150	67567.2	39467	93724.6	46822.6	10893.8	10545.6	39332.7	114337	125746	111003	50280.4	95721	80998	75034.5	85724.6
61.9739	2	773.926	1545.84	-0.00363199	-2.34953	40.36	VLEQLTGQTPVFSK	A2BH06	A2BH06	A2BH06_MOUSE 60S ribosomal protein L11 (Fragment) OS=Mus musculus GN=Rpl11 PE=2 SV=1	66988.2	74109.3	81783.4	87773.5	55025.8	68004.3	60757	65748.6	70431.4	62235.9	28766	32256.7	26469.1	19198.5	20605.8	16180.1	16822	20019.8	16804.9	23325.4	42871.4	43239.2	59737.7	54813.5	20072.3	25092	117303	94617.4	37117	39949.9	16213.5	27669.4	23893	50096.9	31476.5	26804.8	20816.2	18386.8	40706.1
74.0292	2	541.287	1080.56	-0.000694358	-0.642591	27.03	NIFDFNALK	A2CEK3	A2CEK3;Q0VG59	A2CEK3_MOUSE Phosphoglucomutase-2 OS=Mus musculus GN=Pgm2 PE=2 SV=1	29001.7	39269.9	37494.8	39086	38999.8	33755.6	41498.2	35945.1	33774.9	34850.8	20620.3	19131.4	18704.3	17879.6	8808.89	12408.7	13793.1	11164.5	16804.9	19752.8	16396.7	29889.9	11726.8	8853.33	21046.8	23313.1	19177.8	16920.4	18525.4	18429.6	23883.4	21206.3	21063.5	23768.9	16718.8	26085.6	21079.6	21810.8	25238.6
33.6142	2	545.796	1089.58	-0.000698908	-0.641448	72.99	LSGTGSAGATIR	A2CEK3	A2CEK3;Q99JW6	A2CEK3_MOUSE Phosphoglucomutase-2 OS=Mus musculus GN=Pgm2 PE=2 SV=1	11639.7	6252.29	3026.51	44.5118	10689.7	17.2177	7641.47	8280.51	7227.66	2461	1369.18	770.091	1146.23	835.909	10917	14400.9	12752.4	11455.6	8656.05	15047.1	13988.5	734.629	6280.96	4405.32	9969.34	9848.08	8126.52	12668.4	8754.86	6975.61	12682.6	13567.9	928.796	5999.64	7305.05	4238.38	2517.05	2995.44	10128.9
47.3473	2	758.825	1515.64	-0.00123005	-0.81157	84.4	YDYEEVEAEGANK	A2CEK3	A2CEK3	A2CEK3_MOUSE Phosphoglucomutase-2 OS=Mus musculus GN=Pgm2 PE=2 SV=1	97600.9	86623.1	37355.4	87630	78823.5	105273	82211	87163.9	94256	79444	45639.4	40651.5	51543.6	37570.4	16235.3	24388.8	32828.9	37967.2	27785.2	36206.4	33202.6	76915.2	43899.8	37263.6	42970.3	41596.4	64645.4	50454.2	52903.8	42378.6	51709.5	60884.2	50820.1	44682.4	54443.4	55736.4	25918.7	28454.8	57424
87.2943	2	990.563	1979.11	-0.000157064	-0.0793609	86.21	INQDPQVMLAPLISIALK	A2CEK3	A2CEK3;Q99JW6	A2CEK3_MOUSE Phosphoglucomutase-2 OS=Mus musculus GN=Pgm2 PE=2 SV=1	12815.1	20226.9	33839.1	22243.9	25433.4	15179	36544.8	25374.6	22964.8	9724.77	3766.14	2778.09	1443.93	6613.88	9226.98	7749.44	9976.11	3155.07	7556.73	2039.7	3535.37	4151.97	9982.78	5359.64	3482.49	7580.16	16322.9	21266.5	10843.8	11029.5	7083.57	1159.54	4952.43	8553.71	5173.65	1204.99	2917.22	1763.85	6585.12
38.1446	2	400.219	798.423	-0.00046148	-0.57799	28.99	IDEPGLR	A2RS23	A2RS23	A2RS23_MOUSE Peptidase D OS=Mus musculus GN=Pepd PE=2 SV=1	28484.9	13419.5	8997.6	38079.9	31823	25671.8	32174	28985.9	19097.3	15930.5	3309.76	4237.12	13749.5	1118.85	11774.2	17391.3	17191.6	16750.6	12518.2	21835.2	25233.2	12463.5	15350.3	10914.6	22205.5	16363.7	36450.4	43952.2	25968.8	19556.1	32476.7	38940.2	22927.6	13669.6	20231.6	15119.8	15015.1	12143.7	30223.8
75.2882	2	557.342	1112.67	-0.000397756	-0.357478	81.03	VPLALFALNR	A2RS23	A2RS23	A2RS23_MOUSE Peptidase D OS=Mus musculus GN=Pepd PE=2 SV=1	28005.5	38102.2	48130.5	45836.3	42188.3	33068.4	90654.4	46697.5	42768.3	42074.8	13695.3	18330.6	14787.2	16680.7	11596.3	12394.7	12874.8	10467.5	15572.4	17643.1	20969.7	21522.1	7627.12	6343.42	15399.8	19945.1	26207.4	41272.1	24279.2	23539.9	22834.3	19168.2	14174	15211.7	11868.2	20836	18940.5	22553	23051.5
69.6907	3	949.451	2845.33	-0.00511396	-1.79731	51.01	VGDSPIPGAGAYADDTAGAAAATGDGDTLLR	A2RSS6	A2RSS6	A2RSS6_MOUSE Aspartylglucosaminidase OS=Mus musculus GN=Aga PE=2 SV=1	21254.5	18929.7	41982.1	26242.7	22832.5	21824.2	10391.9	18306.8	23066	21038.1	26206.6	24120.9	14768.9	23109.6	8284.53	12412.1	8418.28	11851.6	10441.5	13682.4	16280.2	11148.4	153020	166638	24941.5	18169.3	238657	266963	17605.6	13516.3	25872.3	12108.1	26413.4	28440.2	22660.4	26522.6	26604.6	24155.9	21053.1
59.4599	2	760.366	1518.72	-0.000352428	-0.232056	61.12	FLPSYQAVEYMR	A2RSS6	A2RSS6;B7ZNK6	A2RSS6_MOUSE Aspartylglucosaminidase OS=Mus musculus GN=Aga PE=2 SV=1	84526.4	133065	78133.8	107542	90638.1	113932	126029	96103.5	94236.7	104886	59872.3	28162.2	63442.4	49436.6	33693.4	17493.1	35892.1	42707.2	38299.3	36898.4	52068.2	23831.9	248413	169139	7620.36	30879.1	364275	298928	52691.8	65381	35743.4	37388.7	68547.1	83112.8	54275.7	53287	44264.7	27364.2	29701.9
51.7647	2	846.873	1691.73	-0.00318579	-1.88315	108.88	FAESMGFTNEDLSTK	A2RSS6	A2RSS6;B7ZNK6	A2RSS6_MOUSE Aspartylglucosaminidase OS=Mus musculus GN=Aga PE=2 SV=1	178421	139727	90483.8	175600	145181	134312	127313	129871	87692.4	61018.6	130283	105301	221364	148861	125104	79843.1	103009	112161	75735.1	46512.3	64810	4448.48	350795	286904	28751.6	104893	176032	224020	10261.4	46.8726	94652.6	5886.59	146735	161422	128604	158061	29165.4	57625	54537.8
51.1372	3	530.91	1589.71	-0.00160086	-1.00702	33.64	SEDYAFPTYADRR	A2RSV8	A2RSV8	A2RSV8_MOUSE Cytochrome c oxidase subunit IV isoform 1 OS=Mus musculus GN=Cox4i1 PE=2 SV=1	191167	25643	46347.8	11472.6	37267	200734	19382.8	109513	89317.7	193481	40180.5	358983	44314.7	38925	148788	38906.3	49569.7	97297.6	161375	104942	676.284	188369	35817.1	47121.2	425753	83228.6	21885.4	23064	9587.4	30774.3	7374.94	65380.6	37959.3	44055.6	136676	179980	627967	469770	810567
46.571	2	516.777	1031.54	-0.00127626	-1.23724	53.19	ANPIQGFSAK	A2RSV8	A2RSV8	A2RSV8_MOUSE Cytochrome c oxidase subunit IV isoform 1 OS=Mus musculus GN=Cox4i1 PE=2 SV=1	1.64483e+06	1.09175e+06	934530	1.55183e+06	1.37041e+06	1.75917e+06	1.29091e+06	1.23534e+06	1.22462e+06	1.58573e+06	879367	808059	1.21165e+06	696170	581595	690467	969515	1.25226e+06	777403	903000	571814	677873	955741	956460	1.04567e+06	909368	1.25401e+06	1.20629e+06	825325	766749	1.24598e+06	1.57765e+06	1.30646e+06	1.12997e+06	1.25712e+06	1.43563e+06	1.13936e+06	1.14388e+06	1.56288e+06
56.5828	2	717.812	1433.61	-0.000573712	-0.400187	62.06	SEDYAFPTYADR	A2RSV8	A2RSV8	A2RSV8_MOUSE Cytochrome c oxidase subunit IV isoform 1 OS=Mus musculus GN=Cox4i1 PE=2 SV=1	428052	40422.5	145919	61040.8	72362.8	387349	45595.5	245750	172057	240601	57126.9	468350	19860.7	30638.2	182592	50793.9	34605.7	76895.4	269926	91228.7	25249.6	254114	43260.7	77287.8	574147	100588	36550.3	57215.1	368219	238106	9602.44	76614.4	30580.9	34853	362865	115548	747192	801920	1.26072e+06
62.9079	2	743.344	1484.67	0.0014701	0.990186	74.59	IQFNESFAEMNR	A2RSV8	A2RSV8;M0QWX7	A2RSV8_MOUSE Cytochrome c oxidase subunit IV isoform 1 OS=Mus musculus GN=Cox4i1 PE=2 SV=1	49124.5	14797.2	45281.7	39821.3	17298	115493	15478.9	59917.2	47911.9	106522	17301.6	56853	8747.04	15216.2	6226.08	15301.5	19700.6	15907.4	56492.6	38365.5	15422.5	54862.7	10452.5	16053.9	108821	29692.4	19209.9	21301.3	79057.8	82044.3	4084.6	12783	1205.32	9736.95	29292.4	27513.1	64711.7	53576.7	130244
55.5023	2	751.34	1500.67	-0.00118458	-0.789368	87.36	IQFNESFAEMNR	A2RSV8	A2RSV8;M0QWX7	A2RSV8_MOUSE Cytochrome c oxidase subunit IV isoform 1 OS=Mus musculus GN=Cox4i1 PE=2 SV=1	390532	507193	459723	455164	540544	459433	499427	405612	430144	321893	322564	253665	387127	252780	212554	172037	332464	409933	192651	234943	313158	224054	338642	343575	200972	330604	458576	399842	187247	173504	383573	351771	405609	454266	355891	357532	247385	261696	274340
65.0745	2	994.494	1986.97	0.00215309	1.0836	102.94	DYPLPDVAHVTMLSASQK	A2RSV8	A2RSV8	A2RSV8_MOUSE Cytochrome c oxidase subunit IV isoform 1 OS=Mus musculus GN=Cox4i1 PE=2 SV=1	446421	550042	560262	790007	701774	439918	747312	494794	516430	348931	464811	398122	420238	414468	328519	317279	475998	483705	257456	280482	436048	236678	452054	474531	205607	481226	519614	507790	319786	1.33534e+06	683129	454570	605334	754421	544673	501460	409403	450886	337225
48.2607	2	786.301	1570.59	-0.000949166	-0.604338	56.73	ESSYACYYDEER	A2RTI3	A2RTI3	A2RTI3_MOUSE Legumain OS=Mus musculus GN=Lgmn PE=2 SV=1	78460.8	92742.1	24091.3	38596.4	72140.3	76073.3	49776.2	77535.2	76066.2	80781.2	118006	98464.1	148318	100086	66167.3	107597	147178	169989	125417	141967	102919	115791	89055.9	80932.2	71120.1	75402.9	69282.6	63677.8	71165.3	76512	78785.7	91083	98673.8	97859.5	108974	123338	78553.2	69205.8	111460
88.6716	2	969.976	1937.94	0.00113734	0.58688	76.44	DYTGEDVTPENFLAVLR	A2RTI3	A2RTI3	A2RTI3_MOUSE Legumain OS=Mus musculus GN=Lgmn PE=2 SV=1	154459	163480	151936	143025	134220	138821	219163	215097	160865	141900	154024	156166	106317	150405	159343	140304	191191	164296	194811	161193	170615	230304	144041	140291	120327	134545	149391	196346	196918	228981	116464	49068.3	144984	176546	185616	166282	136632	157085	233931
54.9247	2	518.823	1035.63	-0.00133696	-1.29096	43.31	LLAEPVPGIK	A2RTT4	A2RTT4	A2RTT4_MOUSE MCG4297 OS=Mus musculus GN=Ube2n PE=2 SV=1	154994	163211	180488	142467	149959	168696	141639	139246	177047	152639	66241.4	56861.8	76707.6	53370.8	44422.3	42129.5	54547.8	62369.7	59873	71124	73544.4	86396.2	49275.3	43924.4	76207.2	76005	88306.1	81627.9	87584.4	78970.2	63506.6	89418.5	79606.4	75945.2	88086.2	97769.1	62078.2	59903.3	106570
74.86	2	882.45	1762.88	-0.000123643	-0.0701368	54.24	LELFLPEEYPMAAPK	A2RTT4	A2RTT4	A2RTT4_MOUSE MCG4297 OS=Mus musculus GN=Ube2n PE=2 SV=1	82505.6	135452	125332	132871	137832	114062	220614	125725	118850	78910.6	80988.9	62219.5	58136.5	55044.1	30957.5	43601	59896.7	69909.8	47033	53106.8	81043	83687.3	69414.3	85530.8	41011.7	88069.3	99269.7	88160.2	57252.3	54829.7	58677.2	27834.1	57618.7	81055	61371.3	75850.4	48790.8	46546.3	51860.9
74.6636	2	583.852	1165.69	-0.000226185	-0.194035	27.79	VVLPMELPIR	A3E4B0	A3E4B0	A3E4B0_MOUSE Cytochrome c oxidase subunit 2 OS=Mus musculus musculus GN=COX2 PE=3 SV=1	9285.64	3634.37	24527.1	13397.5	5218.01	28000.9	7483.6	23481.9	16761	36533.7	2977.31	16575.6	0	3667.45	5198.39	6120.82	4112	3850.46	27390.9	12436.9	5259.87	36332.3	2021.97	4749.13	34010.1	10518.3	7794.52	11519.2	44355	36185.4	119.021	1522.11	134.258	349.665	6713.03	6648.26	26936.4	22650.1	32765.6
81.2177	3	733.388	2197.14	-0.00394814	-1.79694	28.38	MLISSEDVLHSWAVPSLGLK	A3E4B0	A3E4B0	A3E4B0_MOUSE Cytochrome c oxidase subunit 2 OS=Mus musculus musculus GN=COX2 PE=3 SV=1	2577.12	5719.61	18364.1	12901	13100.4	6508.19	14704.2	11156.1	6766.05	3099.5	2325.58	1432.15	800.468	743.967	4341.69	5424.86	1378.22	1315.12	3062.39	2013.57	2616.34	1512.27	1598.76	2049.37	1298.05	3698.45	3875	6013.13	2036.91	3198.8	1598.68	292.733	919.69	915.374	635.687	458.868	1427.31	1706.87	1299.05
65.1079	2	591.849	1181.68	-0.00059756	-0.505685	58.39	VVLPMELPIR	A3E4B0	A3E4B0	A3E4B0_MOUSE Cytochrome c oxidase subunit 2 OS=Mus musculus musculus GN=COX2 PE=3 SV=1	128898	209620	296589	250662	216363	123217	237395	173290	174819	123651	125557	101138	114647	93134.6	142488	148510	122153	114119	99136.1	121829	202830	189406	139372	116610	62196.3	116819	278809	254240	132549	66245.8	106503	103596	123622	149574	80804.1	125467	114345	115845	88511.2
36.5463	2	458.248	914.482	-1.06165e-05	-0.0116093	41.76	IEQEQIR	A3KGG4	A3KGG4	A3KGG4_MOUSE Dispatched homolog 2 (Drosophila), isoform CRA_d OS=Mus musculus GN=Disp2 PE=4 SV=1	65793.5	7756.97	8371.31	27180.5	63026.4	28021.5	10457.1	22507.2	11338.5	15530.8	7094.27	3824.06	45311.4	4878.45	294938	395523	247722	360635	167272	257471	390734	26021.9	187216	71543.6	193079	143679	131705	151361	111803	76350.1	167023	256368	139376	69483	66654.4	112641	81700.7	75309	96800.5
36.5463	2	458.248	914.482	-1.06165e-05	-0.0116093	31.43	VEAAEQLR	A3KGJ7	A3KGJ7	A3KGJ7_MOUSE Centrosome-associated protein CEP250 OS=Mus musculus GN=Cep250 PE=2 SV=2	65793.5	7756.97	8371.31	27180.5	63026.4	28021.5	10457.1	22507.2	11338.5	15530.8	7094.27	3824.06	45311.4	4878.45	294938	395523	247722	360635	167272	257471	390734	26021.9	187216	71543.6	193079	143679	131705	151361	111803	76350.1	167023	256368	139376	69483	66654.4	112641	81700.7	75309	96800.5
25.1171	4	583.268	2329.04	-0.00018749	-0.0805008	25.68	ADAGKDANNPAENGDAKTDQAQK	A3KGL9	A3KGL9	A3KGL9_MOUSE Non-histone chromosomal protein HMG-17 OS=Mus musculus GN=Hmgn2 PE=2 SV=1	478.759	254.121	7.16528	728.964	374.183	268.216	630.559	1733.02	1951.69	835.785	73.5975	935.226	407.589	797.668	11285	57178.4	45432.1	60948.2	83366.1	27551.6	78330.5	384.273	2079.3	849.713	1146.15	773.724	634.181	388.687	1278.66	924.361	2939.14	1666.79	244.85	1780.04	879.574	262.458	436.995	259.145	565.501
31.4048	3	863.055	2586.14	0.00139814	0.540629	37.51	DANNPAENGDAKTDQAQKAEGAGDAK	A3KGL9	A3KGL9	A3KGL9_MOUSE Non-histone chromosomal protein HMG-17 OS=Mus musculus GN=Hmgn2 PE=2 SV=1	45155.8	3969.94	1152.37	20092.7	20527.7	12055.7	16349.5	29799.2	19144.3	3048.49	120.491	7509.24	25679.7	467.386	57599.8	36841.1	25046.9	43252.3	30036.2	16680.6	24506.8	10305.1	55055.2	28659.6	28419.4	36058.6	33823.1	29955.7	35335.2	34714.4	89371.5	49605.1	17981.6	39396.6	34319.7	24531.2	25409.4	23624	21836.9
26.8204	3	629.949	1886.82	-7.94656e-06	-0.00421161	41.81	DANNPAENGDAKTDQAQK	A3KGL9	A3KGL9;E9Q2Z4	A3KGL9_MOUSE Non-histone chromosomal protein HMG-17 OS=Mus musculus GN=Hmgn2 PE=2 SV=1	446.771	1274	184.622	3260.47	48.7068	831.172	2406.45	237.139	177.423	40.4551	127.239	92.677	101.466	69.465	4440.46	6420.22	6092.89	6359.81	6495.58	4859.53	6371.45	181.105	425.401	197.298	741.358	1256.43	197.159	302.068	334.195	192.631	628.859	1792.05	221.778	117.297	117.318	317.838	281.627	73.8192	89.5504
26.8204	3	629.949	1886.82	-7.94656e-06	-0.00421161	42.12	DANNPAENGDAKTDQAQK	A3KGL9	A3KGL9;E9Q2Z4	A3KGL9_MOUSE Non-histone chromosomal protein HMG-17 OS=Mus musculus GN=Hmgn2 PE=2 SV=1	446.771	1274	184.622	3260.47	48.7068	831.172	2406.45	237.139	177.423	40.4551	127.239	92.677	101.466	69.465	4440.46	6420.22	6092.89	6359.81	6495.58	4859.53	6371.45	181.105	425.401	197.298	741.358	1256.43	197.159	302.068	334.195	192.631	628.859	1792.05	221.778	117.297	117.318	317.838	281.627	73.8192	89.5504
25.8437	3	629.949	1886.82	8.04136e-05	0.0426185	42.91	DANNPAENGDAKTDQAQK	A3KGL9	A3KGL9;E9Q2Z4	A3KGL9_MOUSE Non-histone chromosomal protein HMG-17 OS=Mus musculus GN=Hmgn2 PE=2 SV=1	5970.66	6887.59	529.208	4197.25	5154.56	4094.86	4632.39	10476.4	11290.6	4751.14	4984.72	6815.82	6423.76	7051.75	56846.1	316270	279682	321046	356865	251582	345751	5533.59	15889.4	15794.9	10139.6	8528.33	7143.74	6448.23	10278.3	8859.35	13447.4	13382	7730.3	8731.9	6871.94	4409.63	4175.67	4098.63	5748.03
25.8437	3	629.949	1886.82	8.04136e-05	0.0426185	43.07	DANNPAENGDAKTDQAQK	A3KGL9	A3KGL9;E9Q2Z4	A3KGL9_MOUSE Non-histone chromosomal protein HMG-17 OS=Mus musculus GN=Hmgn2 PE=2 SV=1	5970.66	6887.59	529.208	4197.25	5154.56	4094.86	4632.39	10476.4	11290.6	4751.14	4984.72	6815.82	6423.76	7051.75	56846.1	316270	279682	321046	356865	251582	345751	5533.59	15889.4	15794.9	10139.6	8528.33	7143.74	6448.23	10278.3	8859.35	13447.4	13382	7730.3	8731.9	6871.94	4409.63	4175.67	4098.63	5748.03
31.4048	3	863.055	2586.14	0.00139814	0.540629	55.17	DANNPAENGDAKTDQAQKAEGAGDAK	A3KGL9	A3KGL9	A3KGL9_MOUSE Non-histone chromosomal protein HMG-17 OS=Mus musculus GN=Hmgn2 PE=2 SV=1	45155.8	3969.94	1152.37	20092.7	20527.7	12055.7	16349.5	29799.2	19144.3	3048.49	120.491	7509.24	25679.7	467.386	57599.8	36841.1	25046.9	43252.3	30036.2	16680.6	24506.8	10305.1	55055.2	28659.6	28419.4	36058.6	33823.1	29955.7	35335.2	34714.4	89371.5	49605.1	17981.6	39396.6	34319.7	24531.2	25409.4	23624	21836.9
69.1127	2	563.851	1125.69	-0.000435858	-0.387193	93.02	ALAVGGLGSIIR	A3KGQ6	A3KGQ6	A3KGQ6_MOUSE Actin-related protein 2/3 complex subunit 5-like protein OS=Mus musculus GN=Arpc5l PE=2 SV=1	66605	78739.7	68646.4	59436.7	98370.1	89183.9	91286.3	89543.4	82233.8	68931.6	41191.9	46554	42867.1	37960.6	29333.2	29704.8	35096.2	35574.1	42587.7	46615	33701.2	46588.1	43324.6	35466.5	51180.4	58501.5	32542.3	28575.9	39520.1	39253.9	53022.9	44453.3	59182.4	71049.1	70893.7	71862.8	70888.7	73290.5	78264
32.5858	2	452.261	902.508	0.000219614	0.243338	27.19	VISSIEQK	A3KML3	A3KML3;O70456;A2A5N2;A2A5N1;A8IP69;P68510	A3KML3_MOUSE MCG126220 OS=Mus musculus GN=Ywhaq PE=2 SV=1	6635.15	3558.44	3213.34	358.464	6184.93	73.1363	5908.09	4562.2	6063.33	6688	3642.11	2074.18	4137.21	1811.29	2520.85	30144.5	16538.5	85248.6	41527	49032.2	59896.2	3719.26	3280.17	3969.84	4581.97	4231.5	3051.51	3717.75	2188.3	2183.68	8468.13	7155.4	2835.86	4036.99	6113.2	6276.22	4504.58	5004.01	5984.29
37.2325	3	466.222	1395.65	0.000406026	0.290923	36.23	YLAEVACGDDRK	A3KML3	A3KML3	A3KML3_MOUSE MCG126220 OS=Mus musculus GN=Ywhaq PE=2 SV=1	93745.4	37720.1	22480.1	128704	107424	68951.3	63108.2	80311.8	34805.9	15942.8	6702.6	18122.7	69341.4	3645.37	79803.4	77839.8	99950.9	68097.1	75692.1	95474.6	76361.1	48265.6	77089	59683	113877	105119	64299	89190.1	88499.3	82367.3	114673	137373	102385	70375.3	125656	97568	119545	107092	102711
54.8688	2	454.266	906.517	-0.000395334	-0.436101	56.12	NLLSVAYK	A3KML3	A3KML3;P63101;D3YXN6;O70456;A2A5N2;A2A5N1;A8IP69;P62259;Q8BPH1;D6REF3;P68510	A3KML3_MOUSE MCG126220 OS=Mus musculus GN=Ywhaq PE=2 SV=1	2.18567e+06	1.88335e+06	2.29685e+06	1.49586e+06	1.72958e+06	1.64519e+06	1.6236e+06	1.5393e+06	1.81857e+06	1.39159e+06	944377	902318	1.10431e+06	864976	665449	585702	1.01095e+06	975670	927861	1.06254e+06	890049	1.10627e+06	923166	709722	1.00799e+06	1.09308e+06	1.05109e+06	1.03097e+06	937102	801348	1.13343e+06	1.11183e+06	1.30028e+06	1.23162e+06	1.29894e+06	1.26622e+06	1.12659e+06	1.0478e+06	1.35278e+06
83.588	2	595.335	1188.65	0.00132095	1.1113	59.09	DSTLIMQLLR	A3KML3	A3KML3;P63101;Q3UA58;O70456;A2A5N2;A8IP69;P62259;Q8BPH1;Q3V453;P68510	A3KML3_MOUSE MCG126220 OS=Mus musculus GN=Ywhaq PE=2 SV=1	92801.6	69581.3	123527	106220	42523.6	164412	55700.2	124130	72259.7	140222	45744.4	100020	32676.7	49021.7	25714.9	38441.4	40158.9	34512.9	176339	101315	42184.8	133586	26310.8	43462.7	184316	63533.4	29488.5	43177.2	192170	177256	22389.2	45679.3	36946.3	31664.9	94383	77507.8	136852	111600	256325
78.1852	2	603.332	1204.65	0.000263036	0.218351	69.48	DSTLIMQLLR	A3KML3	A3KML3;P63101;Q3UA58;O70456;A2A5N2;A8IP69;P62259;Q8BPH1;Q3V453;P68510	A3KML3_MOUSE MCG126220 OS=Mus musculus GN=Ywhaq PE=2 SV=1	262323	742646	442645	341692	482170	266903	537363	292316	305821	182105	434366	193734	254044	224848	133152	188411	301511	200858	155072	298039	304570	264049	194125	214261	130493	270405	230937	228567	109661	137944	312994	147064	419068	303994	263227	357445	187807	227043	198047
43.0127	2	634.782	1267.55	-0.000769418	-0.607012	77.72	YLAEVACGDDR	A3KML3	A3KML3	A3KML3_MOUSE MCG126220 OS=Mus musculus GN=Ywhaq PE=2 SV=1	213005	201307	110540	190556	163075	188250	134964	144917	156101	181764	148249	140427	201252	120661	102535	108103	150705	164317	98798.7	142463	117661	126240	183679	200886	166591	160266	149108	151097	79783.5	97713.4	147357	212763	207374	159498	185447	211228	144284	137018	168672
45.8612	2	660.843	1319.67	-0.00158381	-1.20015	79.4	YLIANATNPESK	A3KML3	A3KML3	A3KML3_MOUSE MCG126220 OS=Mus musculus GN=Ywhaq PE=2 SV=1	151038	240780	123882	138709	162113	162937	121517	83786.7	108667	92626.5	251446	105912	178794	97969.1	64539.4	103806	132132	108872	108837	155263	103548	140327	97167.9	148846	134764	143299	104184	114633	92587.5	85218.3	134901	232963	255308	141960	172834	199456	125418	146056	110321
87.9314	2	696.376	1390.74	0.000164692	0.118421	79.78	SICTTVLELLDK	A3KML3	A3KML3	A3KML3_MOUSE MCG126220 OS=Mus musculus GN=Ywhaq PE=2 SV=1	14971.3	2419.05	8285.91	1079.66	2934.07	13917.5	2728.73	10183.2	3320.71	7079.35	1069.69	4311.14	1308.91	857.208	6147.78	801.273	608.254	1271.84	21120.9	2569.35	415.369	7081.59	1682.91	1309	15349.4	3977.25	1451.17	1496.78	17577.5	12780.8	482.95	2205.32	539.414	1851.12	6189.02	1857.23	9984.24	18804.8	14823
88.0313	2	1073	2143.98	0.000934135	0.435701	94.25	TAFDEAIAELDTLNEDSYK	A3KML3	A3KML3	A3KML3_MOUSE MCG126220 OS=Mus musculus GN=Ywhaq PE=2 SV=1	59848	11437.7	27615.2	10495.4	17141.6	38751.3	15324.9	48117.2	22400.3	24309	3499.92	11921.9	375.262	328.092	12501.8	2593.24	2991.75	3710.25	31819.4	2529.96	2070.98	18995.5	9647.09	12508.6	19395.5	10413.6	4165.43	12842.2	47034.2	47365	480.894	368.233	611.88	1604.66	17905.3	1430.7	9641.1	23718.8	21971.5
38.0543	2	766.863	1531.71	0.000471823	0.308037	103.89	AVTEQGAELSNEER	A3KML3	A3KML3	A3KML3_MOUSE MCG126220 OS=Mus musculus GN=Ywhaq PE=2 SV=1	1.08093e+06	792905	428934	1.02197e+06	718705	1.04836e+06	909424	748427	758247	746717	546988	608404	971908	354133	571913	555236	689708	700545	420960	616811	608900	600792	939170	1.00237e+06	720859	682975	694833	769205	564823	641635	963509	1.08958e+06	973801	785323	1.26328e+06	882908	690636	718906	824099
36.4518	2	460.236	918.457	-0.00240778	-2.62154	27.5	EEMLRNK	A4FUT2	A4FUT2	A4FUT2_MOUSE Klra6 protein (Fragment) OS=Mus musculus GN=Klra6 PE=2 SV=1	373171	199750	102127	452888	279029	29757.6	265101	241743	237508	124761	173925	118390	489536	76496.8	2.43813e+06	4.30449e+06	2.20701e+06	3.54699e+06	1.76675e+06	3.31192e+06	2.92796e+06	249076	519628	404412	1.01987e+06	676619	382283	397133	605622	399212	612207	1.28351e+06	484675	368906	543921	454988	416194	402104	455157
51.4843	2	451.223	900.431	-0.00267306	-2.96864	34.47	SLDFYTR	A5GZX3	A5GZX3	A5GZX3_MOUSE Glyoxalase 1 OS=Mus musculus GN=Glo1 PE=2 SV=1	95368.5	1160.12	3235.86	1318.85	4184.67	47921.6	976.41	23656.1	6519.7	36385.4	9363.4	132019	6292.33	6163.11	61168	3498.14	7861.71	13110.3	43958.9	23175.4	1326.96	9462.76	8604.78	16938.8	231925	14426.5	961.345	6246.08	51450.2	10021.7	575.252	2477	2300.17	3628.73	57433.5	32163.1	53776.8	56408.3	429472
44.3054	2	419.212	836.41	-0.000387121	-0.462836	36.41	LDFPAMK	A5GZX3	A5GZX3	A5GZX3_MOUSE Glyoxalase 1 OS=Mus musculus GN=Glo1 PE=2 SV=1	327182	390285	194039	298313	330826	284696	323445	259067	265120	269409	587100	361808	783507	375302	564870	719872	761599	880635	583445	700842	806716	684819	880488	1.22374e+06	723509	900813	1.17378e+06	1.28252e+06	545448	419594	946381	1.29634e+06	1.16414e+06	824333	979251	1.28404e+06	750075	779027	856712
44.225	2	411.224	820.433	8.66804e-05	0.105652	36.87	FEELGVK	A5GZX3	A5GZX3	A5GZX3_MOUSE Glyoxalase 1 OS=Mus musculus GN=Glo1 PE=2 SV=1	174438	118391	65230.8	106261	24307.4	123912	108888	113296	101304	108305	182074	139788	240883	116508	197768	239015	250160	272803	260844	249572	291568	301458	321695	421554	358025	286348	364225	426237	310849	228677	314904	407674	411919	251700	373796	388282	312228	308621	392581
67.0134	3	597.634	1789.88	-0.000626985	-0.350294	51.52	GFGHIGIAVPDVYSACK	A5GZX3	A5GZX3	A5GZX3_MOUSE Glyoxalase 1 OS=Mus musculus GN=Glo1 PE=2 SV=1	178739	282654	351937	184008	317251	216010	296337	293151	213404	242777	584145	484130	288426	381028	416298	439521	490843	441861	719331	614372	463145	847755	353863	280517	871031	747734	569268	619361	508064	507453	298189	287087	390484	455816	462304	627543	909202	944868	675803
73.0813	2	632.839	1263.66	-0.000120809	-0.0956023	63.27	DFLLQQTMLR	A5GZX3	A5GZX3	A5GZX3_MOUSE Glyoxalase 1 OS=Mus musculus GN=Glo1 PE=2 SV=1	29292.7	18558.3	28808.6	22716.7	14935.6	63588.2	16718.7	41567	25754.2	59931.2	49023.7	121657	7859.05	32830	16341.8	25969.2	36378.8	27584.4	179020	128646	27513.6	172968	18451.7	39841.1	317042	80933.7	34901.6	62474	219679	202280	11763.1	27357.6	18197.3	18244.9	103056	100009	214560	187772	358048
40.4891	2	489.273	976.532	-0.0021511	-2.20279	64.75	RFEELGVK	A5GZX3	A5GZX3	A5GZX3_MOUSE Glyoxalase 1 OS=Mus musculus GN=Glo1 PE=2 SV=1	30775.3	109969	65826.5	66767.4	66195.5	41142.3	31470.9	23137.4	41548.4	105961	129760	113946	230837	64256.4	630640	467000	600550	280477	482537	550026	538452	275703	167439	168775	683883	786717	213589	337189	211232	270101	411465	473497	349709	225263	438269	804357	835590	884681	591971
65.0083	2	640.837	1279.66	-0.000898414	-0.702073	68.69	DFLLQQTMLR	A5GZX3	A5GZX3	A5GZX3_MOUSE Glyoxalase 1 OS=Mus musculus GN=Glo1 PE=2 SV=1	316540	726327	447761	371163	482670	289216	492224	310671	345118	205940	1.26294e+06	603235	844624	572289	482698	534980	854754	628511	550347	947413	960697	859554	819421	841570	499504	1.01707e+06	1.18782e+06	1.19068e+06	681446	458753	772061	907405	1.39361e+06	1.33249e+06	1.13143e+06	1.3247e+06	811389	925343	712428
68.7262	2	492.826	983.638	1.65688e-05	0.0168445	84.43	VLGLTLLQK	A5GZX3	A5GZX3	A5GZX3_MOUSE Glyoxalase 1 OS=Mus musculus GN=Glo1 PE=2 SV=1	576610	837191	683689	480356	790702	656562	756055	745399	684252	623287	1.37446e+06	1.37992e+06	1.13372e+06	1.0529e+06	1.12243e+06	1.10247e+06	1.26794e+06	1.21809e+06	1.54387e+06	1.68885e+06	1.67005e+06	2.11837e+06	1.53183e+06	1.17762e+06	1.94573e+06	2.10947e+06	2.16741e+06	1.98207e+06	1.60737e+06	1.51337e+06	1.45541e+06	1.42165e+06	1.77684e+06	2.20561e+06	2.10657e+06	2.29534e+06	2.33828e+06	2.43111e+06	2.39287e+06
92.8883	2	1152.09	2302.16	0.000697336	0.302905	91.27	GLAFIQDPDGYWIEILNPNK	A5GZX3	A5GZX3	A5GZX3_MOUSE Glyoxalase 1 OS=Mus musculus GN=Glo1 PE=2 SV=1	3187.03	965.194	4338.13	4451.87	3193.07	663.78	3181.64	1811.34	1021.07	157.472	843.545	1145.8	692.806	16299.9	9445.07	3829.14	422.526	3905.04	31841.1	421.86	1021.04	1866.39	22906.2	7877.79	7956.79	4289.56	45797.4	45054.2	15511.1	8542.58	765.153	651.712	167.063	2964.64	8898.34	1449.67	3565.96	6921.28	2795.21
30.8846	2	762.394	1522.77	-0.00033957	-0.222995	33.54	IQDKEGIPPDQQR	A5JUZ1	A5JUZ1;D3YYZ2;J3QK04;B0LAC2	A5JUZ1_MOUSE Ubiqutin subunit 1 (Fragment) OS=Mus musculus GN=Ubc PE=2 SV=1	15841.9	4190.15	5051.53	22656.1	17594.8	7391.74	21174.1	10033.6	6576.01	9091.4	4749.95	1504.55	5183.24	473.023	90030.7	98063.6	74367.7	92993	45015.4	70562.9	99713.3	2035.07	18679.6	12031	41549.2	35490.4	25123.1	62314.4	47108.6	19808	67896.9	72100.8	20081.2	6753.82	14362.7	9075.36	11386.5	12731.9	18718.3
30.8518	3	508.599	1522.77	0.000253037	0.166169	41.28	IQDKEGIPPDQQR	A5JUZ1	A5JUZ1;D3YYZ2;J3QK04;B0LAC2	A5JUZ1_MOUSE Ubiqutin subunit 1 (Fragment) OS=Mus musculus GN=Ubc PE=2 SV=1	254516	148267	76137.1	295692	256258	157445	290868	250928	179726	153760	100884	106561	185185	47950.8	815856	912833	957759	907063	713699	823455	1.08842e+06	171405	411964	239891	559654	417333	518985	579264	548226	257056	719873	845239	368341	235678	229925	216041	223036	217423	274038
42.1338	2	541.279	1080.54	-0.00192307	-1.77972	49.78	TLSDYNIQK	A5JUZ1	A5JUZ1;D3YYZ2;B0LAC2	A5JUZ1_MOUSE Ubiqutin subunit 1 (Fragment) OS=Mus musculus GN=Ubc PE=2 SV=1	1.24243e+06	127063	265560	173494	216374	1.01359e+06	170376	706216	469191	1.03325e+06	82106.9	424769	57941.1	42112.6	248379	87691.2	76340.8	101357	380277	159673	155192	715350	123778	233076	925923	175166	89671	202204	871327	678653	78918.8	149207	65149.7	45179.2	323708	89923.9	572189	576556	807961
51.795	2	534.313	1066.61	-0.00264077	-2.47584	65.29	ESTLHLVLR	A5JUZ1	A5JUZ1;J3QK04;B0LAC2	A5JUZ1_MOUSE Ubiqutin subunit 1 (Fragment) OS=Mus musculus GN=Ubc PE=2 SV=1	173928	225423	252934	248158	284225	241401	282997	216210	213941	276307	212640	88360.5	113575	120465	228677	175131	231436	121462	297540	174970	139841	139178	44662.2	49151.7	104736	134357	58196.7	61675.5	21528.9	13312.6	41859.8	114451	99332.2	78397.2	79372.3	125914	182170	255207	130436
64.3191	2	894.467	1786.92	-0.00109738	-0.614119	80.05	TITLEVEPSDTIENVK	A5JUZ1	A5JUZ1;J3QK04	A5JUZ1_MOUSE Ubiqutin subunit 1 (Fragment) OS=Mus musculus GN=Ubc PE=2 SV=1	1.95779e+06	157372	659298	162644	304963	1.40204e+06	173777	1.19183e+06	806515	1.20384e+06	75206.4	826066	27946.9	38140.1	403861	56571.3	44766.9	105748	770012	177166	120775	1.36188e+06	148218	211638	1.64952e+06	227124	128941	255046	1.77772e+06	1.14649e+06	17731.8	55194.6	15023.9	25743.6	392819	78509.6	937737	973384	1.37147e+06
35.4457	2	637.841	1273.67	0.000447094	0.351029	43.91	AAPSPAPAEPAAPK	A6H663	A6H663	A6H663_MOUSE BCL2-associated athanogene 3 OS=Mus musculus GN=Bag3 PE=2 SV=1	68341.8	32089.1	12527.1	84955.5	56978.5	1564.85	45722.9	47283.5	36439.7	18814.1	12760	15754	63047.6	3128.34	69385.6	62728.3	57060.1	62821.3	38499.6	44447.3	53557.4	34520.5	72208.6	68199.4	67150.3	59827.1	41314.7	53315.7	59544	63683.1	85164.1	95841.8	61684.2	55514.9	86961.8	60586.3	53540.8	50862.3	52950.1
68.1826	2	753.875	1505.74	-0.000245858	-0.163281	71.02	VQGLEQAVDSFEGK	A6H663	A6H663;Q3TAM9	A6H663_MOUSE BCL2-associated athanogene 3 OS=Mus musculus GN=Bag3 PE=2 SV=1	41808.7	39109.4	33855.2	20617.2	26583.9	33487.2	27603.7	37914.8	37411.8	36409	36523.4	37139.9	39513.7	35616.3	29013.9	33528.8	30858.4	37677.3	29013.6	36285.3	35065.5	36064.2	41698.7	35906.5	41258	37762.2	33601.4	25961.5	23416.9	84272.3	35412.3	33786.5	43307.7	54481.2	33277.3	48272.8	28617.6	34924.4	31962.3
44.1983	2	400.735	799.455	-0.000524283	-0.655801	37.84	LLDGVAGR	A6H690	A6H690	IQCAL_MOUSE IQ and AAA domain-containing protein 1-like OS=Mus musculus GN=Iqca1p1 PE=2 SV=3	28527.4	18064.2	28748	37172.7	27764.4	33249.1	20210	19592.3	23635.6	31580.5	49994.7	38117.7	75213.8	34729.8	42217	46396.5	73336.8	78078.4	33656.1	45440	47542.6	47483.1	81590.9	101651	43358.4	31628.7	75546.5	86892.9	43705.8	29576.5	62837.9	81715.8	79752	48292.4	35069.3	38607.7	43551.6	46977.1	30437
67.9901	2	510.759	1019.5	-0.00375276	-3.68096	25.77	MIQEGTVAR	A6H6E2	A6H6E2	MMRN2_MOUSE Multimerin-2 OS=Mus musculus GN=Mmrn2 PE=2 SV=1	26489	87599.1	79668.9	46993	62281.6	104917	57593.7	81174.2	85281.5	127324	110780	137422	88313.3	121348	121637	125217	72607.4	51376.2	109765	147608	124560	227857	59776.1	56821.1	284633	120392	56315.1	52361.7	99983.2	108929	63009	165664	100113	75294.8	121645	171572	139789	139230	140422
86.6723	3	819.419	2455.23	0.000323219	0.131645	37.85	LALQDAASGLQEQAIGWEDLATR	A6H6E2	A6H6E2	MMRN2_MOUSE Multimerin-2 OS=Mus musculus GN=Mmrn2 PE=2 SV=1	3545.72	1098.48	7908.57	6785.84	3643.06	3480.88	6086.41	3800.56	3213.08	3097.22	1998.97	1692.33	1421.54	5233.34	5871.32	5972.29	6205.48	6698.13	9008.58	1264.1	2669.6	3396.26	8301.26	11744.8	2925.31	2340.98	12640.9	16498.6	10678.7	12102.3	5172.94	357.625	1918.17	6906.82	4477.08	425.042	1487.77	3028.03	2250.19
44.1431	2	489.748	977.481	-0.00120181	-1.22949	56.74	ADFQELGAK	A6H6E2	A6H6E2	MMRN2_MOUSE Multimerin-2 OS=Mus musculus GN=Mmrn2 PE=2 SV=1	47918.4	29268.6	34892.4	39324	7943.3	36743	26864.8	38046	38405.5	18758.9	25504.6	6729.24	38664.9	24343.6	43558.6	63840.2	61680.4	69251.3	39713.2	41290.2	39289.2	4029.63	53909	68410.1	32619.3	28440.6	55224.8	66132.2	44101.8	43714.3	59984.1	60171.4	54212	42065.2	39044.4	46611.8	30327.4	38403.6	30107.1
33.1265	3	465.56	1393.66	-0.000480303	-0.344635	57.18	VNSDVDVAPEGHR	A6H6E2	A6H6E2	MMRN2_MOUSE Multimerin-2 OS=Mus musculus GN=Mmrn2 PE=2 SV=1	4895.96	265.669	269.982	428.529	4395.13	150.139	1065.44	796.346	757.306	881.132	828.31	483	2095.75	349.545	54878.8	61707.3	48437.6	46767.7	28201.4	39235.6	48936.6	1770.91	19131.2	5105.22	25875.8	22820.8	22538.5	31184.5	20950.3	10920.5	27139.7	42350	1416.3	13443.7	9016.15	12067.9	13466.8	16034.1	12751.6
41.2392	2	418.221	834.428	0.00395755	4.74285	35.28	ALDTPYR	A6H6Q4	A6H6Q4	CS071_MOUSE Uncharacterized protein C19orf71 homolog OS=Mus musculus PE=2 SV=1	838012	971623	583839	1.48967e+06	1.56963e+06	943509	1.02676e+06	727207	685751	667125	746702	479088	1.97679e+06	434227	2.35297e+06	2.54599e+06	2.37497e+06	2.40162e+06	951290	1.89811e+06	1.57664e+06	744037	2.70865e+06	2.64282e+06	1.34815e+06	1.99059e+06	861236	1.06066e+06	685300	560077	2.78788e+06	3.12521e+06	3.1188e+06	1.8242e+06	1.75591e+06	1.98943e+06	1.52616e+06	1.53224e+06	1.21599e+06
32.9997	3	549.609	1645.8	0.00282372	1.71571	30.84	LQSIGTENTEENRR	A6ZI46	A6ZI46;Q5FWB7;D3Z510;D3YV98;D3YWI1;A6ZI47	A6ZI46_MOUSE Fructose-bisphosphate aldolase OS=Mus musculus GN=Aldoart1 PE=2 SV=1	290631	37224.7	14419.9	236642	265887	41843.7	115962	158933	39440.6	21889.7	21683.1	25542.6	250738	11349.2	550954	514454	432967	399827	306925	396462	517069	116408	417073	266394	497188	461847	433374	606387	446284	291375	619058	726588	475536	331063	339355	348008	322192	348280	444047
33.5833	2	470.746	939.477	-0.000138345	-0.147258	35.21	ELSDIAHR	A6ZI46	A6ZI46;Q5FWB7;D3Z510;D3YV98;D3YWI1	A6ZI46_MOUSE Fructose-bisphosphate aldolase OS=Mus musculus GN=Aldoart1 PE=2 SV=1	230.726	110.132	277.579	295.121	1027.08	102.992	686.988	265.5	404.27	272.19	1067.75	171.32	517.39	263.834	34268.6	60055.6	26389.4	37934.6	22876	40015.3	40198.2	697.829	592.002	467.808	21056	11788.2	6730.22	9859.56	5405.62	470.122	5076.2	20966.5	884.578	950.329	1388.09	1557.18	1869.56	2402	5416.8
49.46	3	448.242	1341.7	0.000387491	0.288805	39.05	ADDGRPFPQVIK	A6ZI46	A6ZI46;Q5FWB7;D3Z510;D3YV98;D3YWI1	A6ZI46_MOUSE Fructose-bisphosphate aldolase OS=Mus musculus GN=Aldoart1 PE=2 SV=1	133949	215484	154240	189711	170706	142062	220453	164343	176186	204675	80271	75441.9	93008.9	80545.2	65519.5	71372.9	91569.7	74376.2	84183	102673	104628	126961	75201.5	74501.4	88075.7	86231.9	107122	117085	95822	83089	72662.7	103412	99197.7	74472.5	88583.7	105211	79548.9	74657.1	123846
38.0543	2	566.792	1131.57	-0.000459611	-0.406171	62.54	ALANSLACQGK	A6ZI46	A6ZI46;Q5FWB7	A6ZI46_MOUSE Fructose-bisphosphate aldolase OS=Mus musculus GN=Aldoart1 PE=2 SV=1	335180	68464.9	30988.7	394392	226410	254986	190521	208194	83899.3	33433.4	32916.5	30634.2	244283	13705.2	421824	458510	372973	353838	274765	433462	470290	152745	295835	199239	441261	350890	456062	532250	401718	340442	559679	768285	593004	271710	364136	328874	276650	280071	460898
53.6714	2	745.867	1489.72	-0.000962446	-0.646059	66.26	GILAADESIGSMGNR	A6ZI46	A6ZI46	A6ZI46_MOUSE Fructose-bisphosphate aldolase OS=Mus musculus GN=Aldoart1 PE=2 SV=1	734515	421040	749300	594886	181804	1.39144e+06	156109	754522	944905	1.73409e+06	520821	1.96056e+06	329916	746428	404519	366298	396182	439553	1.34721e+06	689700	307945	936610	380563	393873	2.83106e+06	594019	447421	682758	2.14916e+06	1.49413e+06	282726	750214	299558	382507	1.33277e+06	1.01303e+06	2.25005e+06	1.58343e+06	5.18526e+06
36.2975	2	745.858	1489.7	0.00112011	0.751905	66.31	LQSIGTENTEENR	A6ZI46	A6ZI46;Q5FWB7;D3Z510;D3YV98;D3YWI1;A6ZI47	A6ZI46_MOUSE Fructose-bisphosphate aldolase OS=Mus musculus GN=Aldoart1 PE=2 SV=1	44611.8	34824.4	2066.56	83459.4	48259.4	6787.41	40563.6	36708.4	25448.6	866.32	18028.8	11097.6	50657.2	2114.12	34472.3	35029.6	33441.9	29142	18159.7	33755.4	39750.2	20768.5	44744.2	54666.7	30088.9	35647.8	51577.1	69843.5	40662.2	2452.81	61929.6	72835.4	14862.3	62771.5	88897.2	58010.2	45726.4	49016.4	76961.5
46.8337	2	753.864	1505.71	-0.000873797	-0.58032	73.27	GILAADESIGSMGNR	A6ZI46	A6ZI46	A6ZI46_MOUSE Fructose-bisphosphate aldolase OS=Mus musculus GN=Aldoart1 PE=2 SV=1	5.79838e+06	6.74833e+06	3.723e+06	6.30544e+06	5.28932e+06	4.74406e+06	5.85804e+06	4.71838e+06	5.53992e+06	4.6843e+06	8.49814e+06	6.15638e+06	1.64084e+07	9.55477e+06	4.63596e+06	4.63764e+06	4.1082e+06	4.72915e+06	2.92187e+06	4.37087e+06	4.00841e+06	3.09824e+06	7.73865e+06	7.51167e+06	3.41247e+06	5.77757e+06	1.01125e+07	9.30144e+06	3.92816e+06	3.38197e+06	1.07454e+07	1.26079e+07	1.55115e+07	1.3833e+07	9.94759e+06	1.13952e+07	6.27048e+06	6.3561e+06	7.87154e+06
68.3101	2	834.918	1667.82	0.00273062	1.63724	84.18	FSNEEIAMATVTALR	A6ZI46	A6ZI46;Q5FWB7	A6ZI46_MOUSE Fructose-bisphosphate aldolase OS=Mus musculus GN=Aldoart1 PE=2 SV=1	95278.5	153791	124784	121980	132926	88589	141233	108514	114218	80529	74185.1	58466	59532.2	55536	49313.1	44393	66459.1	71526.2	45185.7	61515.5	95107.8	95923.5	109180	100922	47729.1	50651.4	111468	101503	56750.7	40225.1	71026	56308.7	93501.8	93867.4	55413.1	62252.3	56773.2	54723.6	80364.8
65.7058	2	1137.07	2272.12	-0.0013786	-0.606747	104.98	GVVPLAGTNGETTTQGLDGLSER	A6ZI46	A6ZI46;Q5FWB7;D3YV98;D3YWI1	A6ZI46_MOUSE Fructose-bisphosphate aldolase OS=Mus musculus GN=Aldoart1 PE=2 SV=1	255397	296371	252672	295218	217858	237823	234741	237242	263686	217122	86421.4	76505.6	69369.8	56963.8	30505.8	34436	78176.4	66836.6	36663.4	71530.4	115668	141505	143392	130081	65969.3	65358.6	210964	183126	120027	110768	92788.2	59061.8	107979	110602	80755.4	85116.2	42011.3	38060	122607
75.9858	3	730.718	2189.13	0.000363702	0.16614	32.55	LYDIEQQQITDALENIRK	A7VMV2	A7VMV2;Q9D221	A7VMV2_MOUSE Crystallin, lamda 1, isoform CRA_a OS=Mus musculus GN=Cryl1 PE=2 SV=1	18087.7	20225.9	27104.3	26690.6	22840.5	14518.3	31488.7	39619.4	20317.2	24450.4	6816.97	12069.6	5611.72	11426	5455.06	4949.12	3785.85	6605.56	10120.9	6401.59	8590.59	15462.3	8098.13	4231.29	11517.2	11697.3	17514	31726.9	14580.1	6281.01	12659.4	4045.8	7438.87	13163.2	7929.21	8349.64	6484.96	9362.32	12710.8
47.7069	2	431.742	861.47	-0.000452629	-0.525414	46.07	IFAQLDR	A7VMV2	A7VMV2	A7VMV2_MOUSE Crystallin, lamda 1, isoform CRA_a OS=Mus musculus GN=Cryl1 PE=2 SV=1	136750	158508	104634	156581	137869	120647	201100	180291	161323	162238	96248.1	86621.8	138646	88373	65181.1	59730.7	64216.3	65775.1	82002.4	100424	81667.5	105680	61834.4	64036.8	92219.5	94577	103299	112663	165639	145747	135992	141289	125086	102469	123011	122745	86121.1	82235.8	156553
39.2714	3	407.208	1218.6	0.00192121	1.57657	50.58	VPDDPEHLAAR	A7VMV2	A7VMV2	A7VMV2_MOUSE Crystallin, lamda 1, isoform CRA_a OS=Mus musculus GN=Cryl1 PE=2 SV=1	283559	252818	153595	502477	285258	246802	463812	356540	254648	337069	209504	175286	347023	129209	209065	249074	177942	144032	137066	199242	184421	153528	157005	199312	228734	238022	196826	323475	301673	233743	433724	430505	479657	322339	514165	365381	324495	324214	440344
57.1979	2	739.4	1476.78	-0.00118844	-0.804751	52.71	VILSSSSSCLLPSK	A7VMV2	A7VMV2	A7VMV2_MOUSE Crystallin, lamda 1, isoform CRA_a OS=Mus musculus GN=Cryl1 PE=2 SV=1	432008	447687	493747	354557	338844	385848	438379	473408	540448	386418	281350	230014	275270	228964	163336	134048	187003	167785	190458	211147	231912	261442	204374	192383	214649	237483	350808	283061	423036	401412	262191	315531	303819	308673	298004	320330	184565	176698	384500
59.0149	2	531.78	1061.55	-0.00454194	-4.27859	53.52	EIDGFVLNR	A7VMV2	A7VMV2	A7VMV2_MOUSE Crystallin, lamda 1, isoform CRA_a OS=Mus musculus GN=Cryl1 PE=2 SV=1	160907	193924	220472	145078	133252	147987	102304	174526	219461	156563	129759	113920	162193	92975.9	58672.8	58220.8	77785.7	75693.6	76279.2	112944	94943.4	133063	82299.7	93490.8	97973	90317.4	167011	140793	172231	161525	103562	170120	128816	158602	124950	150112	106238	110388	148532
81.4485	2	1031.53	2061.04	0.00217881	1.05714	78.45	LYDIEQQQITDALENIR	A7VMV2	A7VMV2;Q9D221	A7VMV2_MOUSE Crystallin, lamda 1, isoform CRA_a OS=Mus musculus GN=Cryl1 PE=2 SV=1	77375.4	75442.3	70961.5	71351.5	65804.7	68954.9	105029	111565	65610.3	66263.8	22797.5	20385.9	8352.67	21877.3	14530.5	10107.1	15241.3	14366.1	23149.2	12207.6	17074.5	28986.1	42541.6	40518	23970.1	22750.4	60129.8	87677.5	57716.1	63655.3	25132	2802.66	22437.1	22956.2	25657.2	10313.2	10845.4	15966.9	31549.5
71.3459	3	586.641	1756.9	0.00169887	0.966972	26.27	VITAFNDGLNHLDSLK	A8DUK4	A8DUK4;A8DUP3;D4N6U4;A8DUP5;A8DUL5;E9Q223;A8DUK0;A8DUM2;A8DUP0;A8DUN2;A8DUQ5;A8DUK2;A8DUQ1	A8DUK4_MOUSE Beta-globin OS=Mus musculus GN=Hbb-b1 PE=2 SV=1	7621.45	12015.7	17607.5	9364.01	11881.4	7659.87	19474.4	18571.9	18358.6	20191.3	14821.9	13621.7	4762.71	8073.19	14604	17712	7724.41	4549.46	43494.9	36929.4	88356.7	168931	6584.5	3984.89	13643.7	14549.4	14361.8	13265.6	201775	194913	85975.7	33457.5	10008.7	7122.89	16429.1	17844.3	43983.6	41161	14800.1
92.6509	2	637.866	1273.72	-0.00144676	-1.13585	29.91	LLVVYPWTQR	A8DUK4	A8DUK4;A8DV41;B1Q450;D4N6U4;A8DUP5;A8DUL5;A8DUL7;E9Q223;A8DUK0;A8DUL0;A8DUM2;A8DUP0;A8DUN2;A8DUQ5;A8DUK2;D4N6N2;P02104;A8DUQ1	A8DUK4_MOUSE Beta-globin OS=Mus musculus GN=Hbb-b1 PE=2 SV=1	3929.87	6853.24	6921.3	7812.79	8052.63	6937.88	21182.2	17096.3	11221.7	8875.68	12822	9380.75	10919.8	6485.95	7523.32	9715.92	7378.61	6260.97	23269.4	23861.6	87658.6	146682	11429.2	5772.93	12227.5	12847.4	12548.5	9173.5	73005.8	86555.2	60677.9	82489.8	17410.1	14120.2	12584.8	14873.5	27197.2	34917.5	14283.5
77.0148	2	998.954	1995.89	0.00405403	2.03119	31.86	YFDSFGDLSSASAIMGNAK	A8DUK4	A8DUK4;B1Q450;A8DUP3;A8DUP5;A8DUL5;A8DUL7;E9Q223;A8DUK0;A8DUL0;A8DUM2;A8DUP0;A8DUN2;A8DUK2;A8DUQ1	A8DUK4_MOUSE Beta-globin OS=Mus musculus GN=Hbb-b1 PE=2 SV=1	19140.3	22881.5	31700.7	27386.8	32434.4	27228.8	24509.8	27411.7	21311.1	31332.7	25073.6	16700.7	8145.73	14804.2	17111.3	22346	17625	16869.8	43699.7	39342.2	129206	242210	22304.5	19766.2	22190.9	28751	47870.5	44556.7	76100.2	326888	60895	68475.7	22117.7	22720.1	22141.9	17761.3	43505.8	30344.8	24272.2
100.848	2	637.866	1273.72	8.57092e-05	0.0672906	33.46	LLVVYPWTQR	A8DUK4	A8DUK4;A8DV41;B1Q450;D4N6U4;A8DUP5;A8DUL5;A8DUL7;E9Q223;A8DUK0;A8DUL0;A8DUM2;A8DUP0;A8DUN2;A8DUQ5;A8DUK2;D4N6N2;P02104;A8DUQ1	A8DUK4_MOUSE Beta-globin OS=Mus musculus GN=Hbb-b1 PE=2 SV=1	21011.6	28697.4	22161.2	25683.5	27115.4	23343	46435.9	46027.1	41793.8	32764.1	34466.1	41345.1	45566.6	31347.5	37261.4	49747.1	33231.2	30947.4	73948.2	97668.3	280069	461848	49203.3	26899.7	56242.3	40868.3	43964.5	32287.6	252708	258857	197516	249754	80161.1	65292.7	45693.7	68929.4	114926	113051	51488
71.3459	3	586.641	1756.9	0.00169887	0.966972	35.37	VITAFNDGLNHLDSLK	A8DUK4	A8DUK4;A8DUP3;D4N6U4;A8DUP5;A8DUL5;E9Q223;A8DUK0;A8DUM2;A8DUP0;A8DUN2;A8DUQ5;A8DUK2;A8DUQ1	A8DUK4_MOUSE Beta-globin OS=Mus musculus GN=Hbb-b1 PE=2 SV=1	7621.45	12015.7	17607.5	9364.01	11881.4	7659.87	19474.4	18571.9	18358.6	20191.3	14821.9	13621.7	4762.71	8073.19	14604	17712	7724.41	4549.46	43494.9	36929.4	88356.7	168931	6584.5	3984.89	13643.7	14549.4	14361.8	13265.6	201775	194913	85975.7	33457.5	10008.7	7122.89	16429.1	17844.3	43983.6	41161	14800.1
52.4531	3	488.897	1463.67	-0.00272039	-1.85861	38.75	GTFASLSELHCDK	A8DUK4	A8DUK4;A8DV41;B1Q450;A8DUP3;D4N6U4;A8DUL5;E9Q223;A8DUK0;A8DUL0;A8DUM2;A8DUP0;A8DUQ5;A8DUK2;D4N6N2	A8DUK4_MOUSE Beta-globin OS=Mus musculus GN=Hbb-b1 PE=2 SV=1	657067	1.13188e+06	1.25758e+06	636667	725154	394755	1.39556e+06	906050	1.02307e+06	853629	1.33124e+06	838249	903130	764335	1.26926e+06	1.16006e+06	905871	650453	1.7783e+06	1.79552e+06	2.7904e+06	5.05461e+06	404879	394756	969773	1.11162e+06	571622	747921	3.93568e+06	4.06864e+06	1.60712e+06	2.97871e+06	1.12815e+06	682248	1.21645e+06	991435	1.85731e+06	1.93693e+06	808799
46.8634	2	563.785	1125.56	-0.00160986	-1.43028	40.45	LHVDPENFR	A8DUK4	A8DUK4;A8DV41;B1Q450;A8DUP3;D4N6U4;A8DUP5;A8DUL5;A8DUL7;A8DUK0;A8DUL0;A8DUM2;A8DUN2;A8DUQ5;A8DUK2;D4N6N2;A8DUQ1	A8DUK4_MOUSE Beta-globin OS=Mus musculus GN=Hbb-b1 PE=2 SV=1	123673	300721	263138	347526	260004	204928	713109	274593	388962	500733	621702	148206	162902	155280	465691	608659	257069	102921	1.01841e+06	1.06536e+06	2.08887e+06	2.25932e+06	44384.7	69886	291269	334199	106855	204186	4.70446e+06	3.54753e+06	1.28715e+06	1.5361e+06	256853	103661	388758	491484	996067	1.12767e+06	402450
68.0539	3	586.643	1756.91	0.00673773	3.83501	44.38	VITAFNDGLNHLDSLK	A8DUK4	A8DUK4;A8DUP3;D4N6U4;A8DUP5;A8DUL5;E9Q223;A8DUK0;A8DUM2;A8DUP0;A8DUN2;A8DUQ5;A8DUK2;A8DUQ1	A8DUK4_MOUSE Beta-globin OS=Mus musculus GN=Hbb-b1 PE=2 SV=1	39685.1	92993.3	120500	67011.4	60582.7	52608.1	126440	134459	157114	141999	180688	111856	63715.1	78291.8	147564	185684	71555.5	53035.4	324828	350503	926070	1.67588e+06	38758.3	39526.3	143068	124289	115159	102675	1.50052e+06	1.50275e+06	404772	421280	120588	99214.1	133923	201263	393430	452414	121840
68.0539	3	586.643	1756.91	0.00673773	3.83501	45.47	VITAFNDGLNHLDSLK	A8DUK4	A8DUK4;A8DUP3;D4N6U4;A8DUP5;A8DUL5;E9Q223;A8DUK0;A8DUM2;A8DUP0;A8DUN2;A8DUQ5;A8DUK2;A8DUQ1	A8DUK4_MOUSE Beta-globin OS=Mus musculus GN=Hbb-b1 PE=2 SV=1	39685.1	92993.3	120500	67011.4	60582.7	52608.1	126440	134459	157114	141999	180688	111856	63715.1	78291.8	147564	185684	71555.5	53035.4	324828	350503	926070	1.67588e+06	38758.3	39526.3	143068	124289	115159	102675	1.50052e+06	1.50275e+06	404772	421280	120588	99214.1	133923	201263	393430	452414	121840
67.273	3	586.312	1755.92	0.000130728	0.0744501	54.05	VITAFNDGLNHLDSLK	A8DUK4	A8DUK4;A8DUP3;D4N6U4;A8DUP5;A8DUL5;E9Q223;A8DUK0;A8DUM2;A8DUP0;A8DUN2;A8DUQ5;A8DUK2;A8DUQ1	A8DUK4_MOUSE Beta-globin OS=Mus musculus GN=Hbb-b1 PE=2 SV=1	586885	1.25026e+06	1.98274e+06	1.13953e+06	1.33659e+06	895972	2.11335e+06	1.92469e+06	2.11519e+06	2.16238e+06	2.3799e+06	1.32837e+06	726317	796942	2.1468e+06	2.24993e+06	932273	609423	4.34606e+06	4.08635e+06	9.60027e+06	1.53704e+07	398458	331422	1.79539e+06	1.76704e+06	1.07205e+06	1.28865e+06	7.93517e+06	1.58333e+07	3.90925e+06	3.77209e+06	1.17429e+06	927326	1.52663e+06	2.22061e+06	4.51582e+06	5.331e+06	1.6629e+06
64.3191	3	586.64	1756.9	-0.00146285	-0.832629	57.99	VITAFNDGLNHLDSLK	A8DUK4	A8DUK4;A8DUP3;D4N6U4;A8DUP5;A8DUL5;E9Q223;A8DUK0;A8DUM2;A8DUP0;A8DUN2;A8DUQ5;A8DUK2;A8DUQ1	A8DUK4_MOUSE Beta-globin OS=Mus musculus GN=Hbb-b1 PE=2 SV=1	99601.7	99811.8	164198	92325.1	82172	118387	135161	191879	182559	285673	179982	247158	58200.1	117805	175782	173926	81748.4	50067.5	536699	371847	750940	1.22017e+06	33091.8	33426.5	453845	166524	77337.7	100726	2.06942e+06	1.40937e+06	311946	355621	85198.8	76809	181281	199251	482321	483857	322382
62.0342	3	629.011	1884.01	-0.000764693	-0.405886	58.6	KVITAFNDGLNHLDSLK	A8DUK4	A8DUK4;A8DUP3;D4N6U4;A8DUP5;A8DUL5;E9Q223;A8DUK0;A8DUM2;A8DUP0;A8DUN2;A8DUQ5;A8DUK2;A8DUQ1	A8DUK4_MOUSE Beta-globin OS=Mus musculus GN=Hbb-b1 PE=2 SV=1	65485.9	49264	206282	148783	146768	172801	153412	135882	261572	226654	52487.2	43635.5	35222.1	28026.1	65166.2	54861.2	60842.7	43534.8	108946	43607.8	250356	200859	36218.4	48602.2	31984.6	54409	19972.7	18455.3	407223	1.8483e+06	81423.8	58043.4	41526.2	40677.4	29223.2	62833.5	123541	231861	29733.1
92.7063	2	643.822	1285.63	0.0029458	2.29134	59.12	VNADEVGGEALGR	A8DUK4	A8DUK4;A8DUL7;E9Q223;A8DUL0;A8DUP0;A8DUN2;A8DUQ5;A8DUK2;A8DUQ1	A8DUK4_MOUSE Beta-globin OS=Mus musculus GN=Hbb-b1 PE=2 SV=1	13240.7	14997.2	7308	10439	10350.5	10675.2	13302.9	13752	22270.4	18700.6	23192.3	28821.9	29191.5	17973.1	16952	18974.6	12661.2	12013	26356.7	35304.4	88573.5	185943	19809.4	12333	20850	18599.7	17535.9	10966.9	97346.1	135834	85503.4	132751	29063.6	31728.1	30651.3	47628.7	46718.2	49112	22781.2
77.6152	3	660.972	1979.89	0.000914246	0.461765	60.12	YFDSFGDLSSASAIMGNAK	A8DUK4	A8DUK4;B1Q450;A8DUP3;A8DUP5;A8DUL5;A8DUL7;E9Q223;A8DUK0;A8DUL0;A8DUM2;A8DUP0;A8DUN2;A8DUK2;A8DUQ1	A8DUK4_MOUSE Beta-globin OS=Mus musculus GN=Hbb-b1 PE=2 SV=1	15859.7	5475.84	32790.9	15533.5	11870.7	35622.2	10892.2	31323.9	27394.6	62386.5	27038.3	87175.9	11349.7	22491.4	22667.9	28671.2	12871	25759	469899	90567.5	78882	696975	13114.1	16124.8	121749	36645.9	29694.6	51384.4	1.01422e+06	957220	17505.2	72816.3	8163.53	14823.9	65951.6	52671.6	174661	124201	76399
41.5368	2	643.823	1285.63	0.00619016	4.8149	61.25	VNADEVGGEALGR	A8DUK4	A8DUK4;A8DUL7;E9Q223;A8DUL0;A8DUP0;A8DUN2;A8DUQ5;A8DUK2;A8DUQ1	A8DUK4_MOUSE Beta-globin OS=Mus musculus GN=Hbb-b1 PE=2 SV=1	94541	75849.3	75788	171396	215271	276173	158087	179103	211434	293061	44094.4	35872.5	98074.4	66517.1	58014.7	68982.2	39099.7	52526.1	59945.9	77370.8	237388	261529	77946.2	122893	50249.1	49459.9	57757.7	93938.6	298319	295936	249378	252848	79940.7	50532.4	106772	69861.2	98647.8	82646.4	69511
99.0594	2	643.822	1285.63	0.00320138	2.49014	64.92	VNADEVGGEALGR	A8DUK4	A8DUK4;A8DUL7;E9Q223;A8DUL0;A8DUP0;A8DUN2;A8DUQ5;A8DUK2;A8DUQ1	A8DUK4_MOUSE Beta-globin OS=Mus musculus GN=Hbb-b1 PE=2 SV=1	27193	24630.7	17174.2	24772.3	18086	20848.2	29336.9	33779.4	45681.2	37868.8	43109.1	56639.5	64938	35669.5	40692.3	43707.9	29656.2	26535	51660.9	77760.6	226036	386192	52039.6	31412.1	40254.2	35735.7	39680.2	30945	232221	304326	212928	297590	73305.4	60782.4	64767.1	101374	104920	104167	49438.6
67.925	2	879.458	1756.9	0.00187948	1.06977	66.73	VITAFNDGLNHLDSLK	A8DUK4	A8DUK4;A8DUP3;D4N6U4;A8DUP5;A8DUL5;E9Q223;A8DUK0;A8DUM2;A8DUP0;A8DUN2;A8DUQ5;A8DUK2;A8DUQ1	A8DUK4_MOUSE Beta-globin OS=Mus musculus GN=Hbb-b1 PE=2 SV=1	276.852	3581.3	4301.32	479.414	1608.77	2077.28	4898.92	7481.91	2018.96	3081.87	989.014	2291.2	229.008	1642.68	1721.73	276.433	0	167.803	1540.55	510.357	3742.18	5937.24	774.9	1240.53	0	2192.6	88.7254	5444.81	15625.7	147821	13292.7	2335.8	2423.85	1075.51	2662	709.696	0	4543.23	847.204
69.0479	3	666.304	1995.89	0.000676435	0.338914	69	YFDSFGDLSSASAIMGNAK	A8DUK4	A8DUK4;B1Q450;A8DUP3;A8DUP5;A8DUL5;A8DUL7;E9Q223;A8DUK0;A8DUL0;A8DUM2;A8DUP0;A8DUN2;A8DUK2;A8DUQ1	A8DUK4_MOUSE Beta-globin OS=Mus musculus GN=Hbb-b1 PE=2 SV=1	634068	224691	441091	294054	369867	367925	407514	491545	495288	338087	637952	628685	430164	487979	896850	566455	267106	335008	1.19325e+06	1.305e+06	2.95904e+06	4.14424e+06	248457	334550	390217	408840	509695	491000	2.48986e+06	3.06009e+06	2.16384e+06	1.05366e+06	487238	939241	716899	672508	902670	1.15699e+06	359493
72.4848	2	637.866	1273.72	0.000107091	0.0840772	69.81	LLVVYPWTQR	A8DUK4	A8DUK4;A8DV41;B1Q450;D4N6U4;A8DUP5;A8DUL5;A8DUL7;E9Q223;A8DUK0;A8DUL0;A8DUM2;A8DUP0;A8DUN2;A8DUQ5;A8DUK2;D4N6N2;P02104;A8DUQ1	A8DUK4_MOUSE Beta-globin OS=Mus musculus GN=Hbb-b1 PE=2 SV=1	993251	1.31605e+06	1.86214e+06	1.47116e+06	1.51031e+06	1.26058e+06	2.85133e+06	2.49355e+06	2.93765e+06	2.11392e+06	3.04949e+06	2.96014e+06	2.49709e+06	1.78846e+06	2.71726e+06	2.9058e+06	1.59822e+06	1.70837e+06	6.161e+06	5.74345e+06	1.71524e+07	2.11641e+07	1.15433e+06	875861	2.88311e+06	2.36655e+06	2.98656e+06	2.50028e+06	1.95231e+07	1.81001e+07	1.17209e+07	8.75413e+06	2.36642e+06	2.88722e+06	2.81114e+06	2.7641e+06	5.78874e+06	6.98207e+06	2.38084e+06
45.4737	2	553.837	1105.66	-0.00112649	-1.01883	79.35	VVAGVAAALAHK	A8DUK4	A8DUK4;A8DUL7;A8DUL0;A8DUM2;A8DUP0;A8DUN2;A8DUQ5;A8DUQ1	A8DUK4_MOUSE Beta-globin OS=Mus musculus GN=Hbb-b1 PE=2 SV=1	0	0	958.152	95945.4	0	1265.59	169381	0	8018.42	0	0	0	0	0	0	0	0	0	0	0	0	0	0	0	0	0	0	0	2.14033e+06	1.24609e+06	46312.7	0	0	0	0	0	0	0	0
52.8042	2	647.825	1293.64	0.000121906	0.0942354	81.36	DFTPAAQAAFQK	A8DUK4	A8DUK4;A8DV41;B1Q450;A8DUP3;D4N6U4;A8DUP5;A8DUL7;A8DUK0;A8DUL0;A8DUM2;A8DUP0;A8DUN2;A8DUQ5;A8DUK2;A8DUQ1	A8DUK4_MOUSE Beta-globin OS=Mus musculus GN=Hbb-b1 PE=2 SV=1	513533	632547	555256	521761	519059	598629	834243	710211	1.04759e+06	883277	968602	428396	480057	305787	547370	868954	316087	276509	1.0655e+06	1.28559e+06	3.05576e+06	5.81139e+06	317971	329665	840199	642924	826892	772602	7.76716e+06	6.65724e+06	2.09781e+06	3.6603e+06	716988	435249	726658	909010	1.51459e+06	1.44349e+06	440673
52.4531	2	732.842	1463.67	-0.00224847	-1.53618	86.58	GTFASLSELHCDK	A8DUK4	A8DUK4;A8DV41;B1Q450;A8DUP3;D4N6U4;A8DUL5;E9Q223;A8DUK0;A8DUL0;A8DUM2;A8DUP0;A8DUQ5;A8DUK2;D4N6N2	A8DUK4_MOUSE Beta-globin OS=Mus musculus GN=Hbb-b1 PE=2 SV=1	1.02536e+06	1.40271e+06	1.04638e+06	1.18739e+06	1.01647e+06	1.01753e+06	2.29342e+06	1.17686e+06	1.81904e+06	1.72709e+06	2.42043e+06	977525	1.32324e+06	966480	1.72814e+06	2.04127e+06	1.24002e+06	767197	3.42693e+06	3.86145e+06	5.86763e+06	5.9981e+06	435233	658570	1.27953e+06	1.43829e+06	681883	1.03216e+06	7.43959e+06	5.61453e+06	4.50605e+06	4.834e+06	1.39615e+06	929373	2.01263e+06	2.11309e+06	3.61959e+06	3.50213e+06	1.51635e+06
46.0133	2	553.837	1105.66	-0.00120069	-1.08595	87.11	VVAGVAAALAHK	A8DUK4	A8DUK4;A8DUL7;A8DUL0;A8DUM2;A8DUP0;A8DUN2;A8DUQ5;A8DUQ1	A8DUK4_MOUSE Beta-globin OS=Mus musculus GN=Hbb-b1 PE=2 SV=1	79374.1	127594	105356	33276.1	127111	131265	124655	108685	233792	304259	243107	51009	69864.8	63030.9	220971	391074	86452.9	45118.1	410672	408554	743905	1.15729e+06	18248.4	46146.4	189683	198022	70385	173828	391794	163797	545439	824592	120338	48414.8	191729	210611	496688	496873	189011
62.0342	2	943.012	1884.01	-0.000422945	-0.224492	87.11	KVITAFNDGLNHLDSLK	A8DUK4	A8DUK4;A8DUP3;D4N6U4;A8DUP5;A8DUL5;E9Q223;A8DUK0;A8DUM2;A8DUP0;A8DUN2;A8DUQ5;A8DUK2;A8DUQ1	A8DUK4_MOUSE Beta-globin OS=Mus musculus GN=Hbb-b1 PE=2 SV=1	380.659	0	5344.38	1955.93	2770.45	4313.53	1842.23	2287.18	6776.96	4490.49	0	0	0	0	47.0434	0	0	0	0	0	2848.64	0	78.0489	0	0	9.25942	617.737	0	20092.7	142138	194.472	8.39634	0	772.203	0	0	1066.23	5215.56	0
67.273	2	878.965	1755.92	-0.000215954	-0.122987	102.25	VITAFNDGLNHLDSLK	A8DUK4	A8DUK4;A8DUP3;D4N6U4;A8DUP5;A8DUL5;E9Q223;A8DUK0;A8DUM2;A8DUP0;A8DUN2;A8DUQ5;A8DUK2;A8DUQ1	A8DUK4_MOUSE Beta-globin OS=Mus musculus GN=Hbb-b1 PE=2 SV=1	159926	303363	381460	360475	337582	256881	657854	482016	543349	552183	469833	280808	174612	187945	587647	512767	227392	120415	997214	767565	3.02893e+06	2.65844e+06	91661.6	99512.4	373038	423555	238067	313481	2.76377e+06	4.47713e+06	1.26381e+06	853310	260513	207940	439794	486539	983868	1.18284e+06	362427
45.5308	2	643.82	1285.63	-0.000387745	-0.3016	115.4	VNADEVGGEALGR	A8DUK4	A8DUK4;A8DUL7;E9Q223;A8DUL0;A8DUP0;A8DUN2;A8DUQ5;A8DUK2;A8DUQ1	A8DUK4_MOUSE Beta-globin OS=Mus musculus GN=Hbb-b1 PE=2 SV=1	7.13736e+06	6.15347e+06	5.51581e+06	8.33849e+06	6.53573e+06	7.95933e+06	1.0683e+07	1.00349e+07	1.39536e+07	1.56327e+07	1.10564e+07	1.07297e+07	1.40434e+07	8.43541e+06	1.54707e+07	1.51017e+07	7.61891e+06	9.10522e+06	2.33711e+07	2.53777e+07	6.97341e+07	8.3413e+07	7.69003e+06	7.43375e+06	1.13224e+07	1.091e+07	1.39114e+07	1.37396e+07	8.6656e+07	7.93386e+07	4.84421e+07	5.71444e+07	1.36763e+07	1.11259e+07	1.87695e+07	2.03511e+07	2.5025e+07	2.37702e+07	9.14951e+06
77.6152	2	990.954	1979.89	0.000664028	0.335386	161.88	YFDSFGDLSSASAIMGNAK	A8DUK4	A8DUK4;B1Q450;A8DUP3;A8DUP5;A8DUL5;A8DUL7;E9Q223;A8DUK0;A8DUL0;A8DUM2;A8DUP0;A8DUN2;A8DUK2;A8DUQ1	A8DUK4_MOUSE Beta-globin OS=Mus musculus GN=Hbb-b1 PE=2 SV=1	416391	102212	390406	354148	167465	669798	266483	936131	601919	1.66985e+06	281186	1.18841e+06	64980.5	353679	372720	453981	207594	273543	4.08428e+06	1.63537e+06	1.40402e+06	1.0904e+07	189540	284942	2.33456e+06	490433	352012	579864	1.46129e+07	1.61727e+07	178000	612021	100562	143878	999009	668091	3.09187e+06	2.18777e+06	1.34484e+06
69.0807	2	998.952	1995.89	0.000299504	0.150061	161.92	YFDSFGDLSSASAIMGNAK	A8DUK4	A8DUK4;B1Q450;A8DUP3;A8DUP5;A8DUL5;A8DUL7;E9Q223;A8DUK0;A8DUL0;A8DUM2;A8DUP0;A8DUN2;A8DUK2;A8DUQ1	A8DUK4_MOUSE Beta-globin OS=Mus musculus GN=Hbb-b1 PE=2 SV=1	2.30455e+06	2.57039e+06	2.36943e+06	3.21166e+06	3.08973e+06	2.17911e+06	5.28171e+06	4.56924e+06	5.63791e+06	4.24637e+06	6.32962e+06	4.91178e+06	5.67725e+06	3.91966e+06	5.6103e+06	6.57149e+06	3.32985e+06	4.49423e+06	8.8336e+06	1.24407e+07	4.78947e+07	4.41437e+07	4.08908e+06	3.37759e+06	2.89856e+06	5.01939e+06	8.00907e+06	6.29097e+06	2.81876e+07	2.91035e+07	2.89179e+07	2.04325e+07	6.5117e+06	8.91883e+06	7.60891e+06	1.00226e+07	1.06088e+07	1.10012e+07	2.63138e+06
71.3459	3	586.641	1756.9	0.00169887	0.966972	26.27	VITAFNDGLNHLDSLK	A8DUQ1	A8DUQ1;A8DUK4;A8DUP3;D4N6U4;A8DUP5;A8DUL5;E9Q223;A8DUK0;A8DUM2;A8DUP0;A8DUN2;A8DUQ5;A8DUK2	A8DUQ1_MOUSE Beta-globin OS=Mus musculus GN=Hbb-b1 PE=3 SV=1	7621.45	12015.7	17607.5	9364.01	11881.4	7659.87	19474.4	18571.9	18358.6	20191.3	14821.9	13621.7	4762.71	8073.19	14604	17712	7724.41	4549.46	43494.9	36929.4	88356.7	168931	6584.5	3984.89	13643.7	14549.4	14361.8	13265.6	201775	194913	85975.7	33457.5	10008.7	7122.89	16429.1	17844.3	43983.6	41161	14800.1
92.6509	2	637.866	1273.72	-0.00144676	-1.13585	29.91	LLVVYPWTQR	A8DUQ1	A8DUQ1;A8DUK4;A8DV41;B1Q450;D4N6U4;A8DUP5;A8DUL5;A8DUL7;E9Q223;A8DUK0;A8DUL0;A8DUM2;A8DUP0;A8DUN2;A8DUQ5;A8DUK2;D4N6N2;P02104	A8DUQ1_MOUSE Beta-globin OS=Mus musculus GN=Hbb-b1 PE=3 SV=1	3929.87	6853.24	6921.3	7812.79	8052.63	6937.88	21182.2	17096.3	11221.7	8875.68	12822	9380.75	10919.8	6485.95	7523.32	9715.92	7378.61	6260.97	23269.4	23861.6	87658.6	146682	11429.2	5772.93	12227.5	12847.4	12548.5	9173.5	73005.8	86555.2	60677.9	82489.8	17410.1	14120.2	12584.8	14873.5	27197.2	34917.5	14283.5
77.0148	2	998.954	1995.89	0.00405403	2.03119	31.86	YFDSFGDLSSASAIMGNAK	A8DUQ1	A8DUQ1;A8DUK4;B1Q450;A8DUP3;A8DUP5;A8DUL5;A8DUL7;E9Q223;A8DUK0;A8DUL0;A8DUM2;A8DUP0;A8DUN2;A8DUK2	A8DUQ1_MOUSE Beta-globin OS=Mus musculus GN=Hbb-b1 PE=3 SV=1	19140.3	22881.5	31700.7	27386.8	32434.4	27228.8	24509.8	27411.7	21311.1	31332.7	25073.6	16700.7	8145.73	14804.2	17111.3	22346	17625	16869.8	43699.7	39342.2	129206	242210	22304.5	19766.2	22190.9	28751	47870.5	44556.7	76100.2	326888	60895	68475.7	22117.7	22720.1	22141.9	17761.3	43505.8	30344.8	24272.2
100.848	2	637.866	1273.72	8.57092e-05	0.0672906	33.46	LLVVYPWTQR	A8DUQ1	A8DUQ1;A8DUK4;A8DV41;B1Q450;D4N6U4;A8DUP5;A8DUL5;A8DUL7;E9Q223;A8DUK0;A8DUL0;A8DUM2;A8DUP0;A8DUN2;A8DUQ5;A8DUK2;D4N6N2;P02104	A8DUQ1_MOUSE Beta-globin OS=Mus musculus GN=Hbb-b1 PE=3 SV=1	21011.6	28697.4	22161.2	25683.5	27115.4	23343	46435.9	46027.1	41793.8	32764.1	34466.1	41345.1	45566.6	31347.5	37261.4	49747.1	33231.2	30947.4	73948.2	97668.3	280069	461848	49203.3	26899.7	56242.3	40868.3	43964.5	32287.6	252708	258857	197516	249754	80161.1	65292.7	45693.7	68929.4	114926	113051	51488
71.3459	3	586.641	1756.9	0.00169887	0.966972	35.37	VITAFNDGLNHLDSLK	A8DUQ1	A8DUQ1;A8DUK4;A8DUP3;D4N6U4;A8DUP5;A8DUL5;E9Q223;A8DUK0;A8DUM2;A8DUP0;A8DUN2;A8DUQ5;A8DUK2	A8DUQ1_MOUSE Beta-globin OS=Mus musculus GN=Hbb-b1 PE=3 SV=1	7621.45	12015.7	17607.5	9364.01	11881.4	7659.87	19474.4	18571.9	18358.6	20191.3	14821.9	13621.7	4762.71	8073.19	14604	17712	7724.41	4549.46	43494.9	36929.4	88356.7	168931	6584.5	3984.89	13643.7	14549.4	14361.8	13265.6	201775	194913	85975.7	33457.5	10008.7	7122.89	16429.1	17844.3	43983.6	41161	14800.1
46.8634	2	563.785	1125.56	-0.00160986	-1.43028	40.45	LHVDPENFR	A8DUQ1	A8DUQ1;A8DUK4;A8DV41;B1Q450;A8DUP3;D4N6U4;A8DUP5;A8DUL5;A8DUL7;A8DUK0;A8DUL0;A8DUM2;A8DUN2;A8DUQ5;A8DUK2;D4N6N2	A8DUQ1_MOUSE Beta-globin OS=Mus musculus GN=Hbb-b1 PE=3 SV=1	123673	300721	263138	347526	260004	204928	713109	274593	388962	500733	621702	148206	162902	155280	465691	608659	257069	102921	1.01841e+06	1.06536e+06	2.08887e+06	2.25932e+06	44384.7	69886	291269	334199	106855	204186	4.70446e+06	3.54753e+06	1.28715e+06	1.5361e+06	256853	103661	388758	491484	996067	1.12767e+06	402450
63.1246	2	746.84	1491.67	-0.00055309	-0.370787	41.24	GTFANLSELHCDK	A8DUQ1	A8DUQ1	A8DUQ1_MOUSE Beta-globin OS=Mus musculus GN=Hbb-b1 PE=3 SV=1	69302	96967.7	74717.1	69708.1	88650.8	52642.6	94208.5	98391.6	110516	149127	156578	102278	112343	138093	352027	161622	82659.4	93231	185791	238407	474423	666715	39409.6	39906.7	168709	126907	78733.7	75480.7	1.41556e+06	793451	182609	255531	84807	63634.2	80735.1	121632	187919	245118	89618.4
68.0539	3	586.643	1756.91	0.00673773	3.83501	44.38	VITAFNDGLNHLDSLK	A8DUQ1	A8DUQ1;A8DUK4;A8DUP3;D4N6U4;A8DUP5;A8DUL5;E9Q223;A8DUK0;A8DUM2;A8DUP0;A8DUN2;A8DUQ5;A8DUK2	A8DUQ1_MOUSE Beta-globin OS=Mus musculus GN=Hbb-b1 PE=3 SV=1	39685.1	92993.3	120500	67011.4	60582.7	52608.1	126440	134459	157114	141999	180688	111856	63715.1	78291.8	147564	185684	71555.5	53035.4	324828	350503	926070	1.67588e+06	38758.3	39526.3	143068	124289	115159	102675	1.50052e+06	1.50275e+06	404772	421280	120588	99214.1	133923	201263	393430	452414	121840
68.0539	3	586.643	1756.91	0.00673773	3.83501	45.47	VITAFNDGLNHLDSLK	A8DUQ1	A8DUQ1;A8DUK4;A8DUP3;D4N6U4;A8DUP5;A8DUL5;E9Q223;A8DUK0;A8DUM2;A8DUP0;A8DUN2;A8DUQ5;A8DUK2	A8DUQ1_MOUSE Beta-globin OS=Mus musculus GN=Hbb-b1 PE=3 SV=1	39685.1	92993.3	120500	67011.4	60582.7	52608.1	126440	134459	157114	141999	180688	111856	63715.1	78291.8	147564	185684	71555.5	53035.4	324828	350503	926070	1.67588e+06	38758.3	39526.3	143068	124289	115159	102675	1.50052e+06	1.50275e+06	404772	421280	120588	99214.1	133923	201263	393430	452414	121840
67.273	3	586.312	1755.92	0.000130728	0.0744501	54.05	VITAFNDGLNHLDSLK	A8DUQ1	A8DUQ1;A8DUK4;A8DUP3;D4N6U4;A8DUP5;A8DUL5;E9Q223;A8DUK0;A8DUM2;A8DUP0;A8DUN2;A8DUQ5;A8DUK2	A8DUQ1_MOUSE Beta-globin OS=Mus musculus GN=Hbb-b1 PE=3 SV=1	586885	1.25026e+06	1.98274e+06	1.13953e+06	1.33659e+06	895972	2.11335e+06	1.92469e+06	2.11519e+06	2.16238e+06	2.3799e+06	1.32837e+06	726317	796942	2.1468e+06	2.24993e+06	932273	609423	4.34606e+06	4.08635e+06	9.60027e+06	1.53704e+07	398458	331422	1.79539e+06	1.76704e+06	1.07205e+06	1.28865e+06	7.93517e+06	1.58333e+07	3.90925e+06	3.77209e+06	1.17429e+06	927326	1.52663e+06	2.22061e+06	4.51582e+06	5.331e+06	1.6629e+06
64.3191	3	586.64	1756.9	-0.00146285	-0.832629	57.99	VITAFNDGLNHLDSLK	A8DUQ1	A8DUQ1;A8DUK4;A8DUP3;D4N6U4;A8DUP5;A8DUL5;E9Q223;A8DUK0;A8DUM2;A8DUP0;A8DUN2;A8DUQ5;A8DUK2	A8DUQ1_MOUSE Beta-globin OS=Mus musculus GN=Hbb-b1 PE=3 SV=1	99601.7	99811.8	164198	92325.1	82172	118387	135161	191879	182559	285673	179982	247158	58200.1	117805	175782	173926	81748.4	50067.5	536699	371847	750940	1.22017e+06	33091.8	33426.5	453845	166524	77337.7	100726	2.06942e+06	1.40937e+06	311946	355621	85198.8	76809	181281	199251	482321	483857	322382
62.0342	3	629.011	1884.01	-0.000764693	-0.405886	58.6	KVITAFNDGLNHLDSLK	A8DUQ1	A8DUQ1;A8DUK4;A8DUP3;D4N6U4;A8DUP5;A8DUL5;E9Q223;A8DUK0;A8DUM2;A8DUP0;A8DUN2;A8DUQ5;A8DUK2	A8DUQ1_MOUSE Beta-globin OS=Mus musculus GN=Hbb-b1 PE=3 SV=1	65485.9	49264	206282	148783	146768	172801	153412	135882	261572	226654	52487.2	43635.5	35222.1	28026.1	65166.2	54861.2	60842.7	43534.8	108946	43607.8	250356	200859	36218.4	48602.2	31984.6	54409	19972.7	18455.3	407223	1.8483e+06	81423.8	58043.4	41526.2	40677.4	29223.2	62833.5	123541	231861	29733.1
92.7063	2	643.822	1285.63	0.0029458	2.29134	59.12	VNADEVGGEALGR	A8DUQ1	A8DUQ1;A8DUK4;A8DUL7;E9Q223;A8DUL0;A8DUP0;A8DUN2;A8DUQ5;A8DUK2	A8DUQ1_MOUSE Beta-globin OS=Mus musculus GN=Hbb-b1 PE=3 SV=1	13240.7	14997.2	7308	10439	10350.5	10675.2	13302.9	13752	22270.4	18700.6	23192.3	28821.9	29191.5	17973.1	16952	18974.6	12661.2	12013	26356.7	35304.4	88573.5	185943	19809.4	12333	20850	18599.7	17535.9	10966.9	97346.1	135834	85503.4	132751	29063.6	31728.1	30651.3	47628.7	46718.2	49112	22781.2
77.6152	3	660.972	1979.89	0.000914246	0.461765	60.12	YFDSFGDLSSASAIMGNAK	A8DUQ1	A8DUQ1;A8DUK4;B1Q450;A8DUP3;A8DUP5;A8DUL5;A8DUL7;E9Q223;A8DUK0;A8DUL0;A8DUM2;A8DUP0;A8DUN2;A8DUK2	A8DUQ1_MOUSE Beta-globin OS=Mus musculus GN=Hbb-b1 PE=3 SV=1	15859.7	5475.84	32790.9	15533.5	11870.7	35622.2	10892.2	31323.9	27394.6	62386.5	27038.3	87175.9	11349.7	22491.4	22667.9	28671.2	12871	25759	469899	90567.5	78882	696975	13114.1	16124.8	121749	36645.9	29694.6	51384.4	1.01422e+06	957220	17505.2	72816.3	8163.53	14823.9	65951.6	52671.6	174661	124201	76399
41.5368	2	643.823	1285.63	0.00619016	4.8149	61.25	VNADEVGGEALGR	A8DUQ1	A8DUQ1;A8DUK4;A8DUL7;E9Q223;A8DUL0;A8DUP0;A8DUN2;A8DUQ5;A8DUK2	A8DUQ1_MOUSE Beta-globin OS=Mus musculus GN=Hbb-b1 PE=3 SV=1	94541	75849.3	75788	171396	215271	276173	158087	179103	211434	293061	44094.4	35872.5	98074.4	66517.1	58014.7	68982.2	39099.7	52526.1	59945.9	77370.8	237388	261529	77946.2	122893	50249.1	49459.9	57757.7	93938.6	298319	295936	249378	252848	79940.7	50532.4	106772	69861.2	98647.8	82646.4	69511
99.0594	2	643.822	1285.63	0.00320138	2.49014	64.92	VNADEVGGEALGR	A8DUQ1	A8DUQ1;A8DUK4;A8DUL7;E9Q223;A8DUL0;A8DUP0;A8DUN2;A8DUQ5;A8DUK2	A8DUQ1_MOUSE Beta-globin OS=Mus musculus GN=Hbb-b1 PE=3 SV=1	27193	24630.7	17174.2	24772.3	18086	20848.2	29336.9	33779.4	45681.2	37868.8	43109.1	56639.5	64938	35669.5	40692.3	43707.9	29656.2	26535	51660.9	77760.6	226036	386192	52039.6	31412.1	40254.2	35735.7	39680.2	30945	232221	304326	212928	297590	73305.4	60782.4	64767.1	101374	104920	104167	49438.6
67.925	2	879.458	1756.9	0.00187948	1.06977	66.73	VITAFNDGLNHLDSLK	A8DUQ1	A8DUQ1;A8DUK4;A8DUP3;D4N6U4;A8DUP5;A8DUL5;E9Q223;A8DUK0;A8DUM2;A8DUP0;A8DUN2;A8DUQ5;A8DUK2	A8DUQ1_MOUSE Beta-globin OS=Mus musculus GN=Hbb-b1 PE=3 SV=1	276.852	3581.3	4301.32	479.414	1608.77	2077.28	4898.92	7481.91	2018.96	3081.87	989.014	2291.2	229.008	1642.68	1721.73	276.433	0	167.803	1540.55	510.357	3742.18	5937.24	774.9	1240.53	0	2192.6	88.7254	5444.81	15625.7	147821	13292.7	2335.8	2423.85	1075.51	2662	709.696	0	4543.23	847.204
69.0479	3	666.304	1995.89	0.000676435	0.338914	69	YFDSFGDLSSASAIMGNAK	A8DUQ1	A8DUQ1;A8DUK4;B1Q450;A8DUP3;A8DUP5;A8DUL5;A8DUL7;E9Q223;A8DUK0;A8DUL0;A8DUM2;A8DUP0;A8DUN2;A8DUK2	A8DUQ1_MOUSE Beta-globin OS=Mus musculus GN=Hbb-b1 PE=3 SV=1	634068	224691	441091	294054	369867	367925	407514	491545	495288	338087	637952	628685	430164	487979	896850	566455	267106	335008	1.19325e+06	1.305e+06	2.95904e+06	4.14424e+06	248457	334550	390217	408840	509695	491000	2.48986e+06	3.06009e+06	2.16384e+06	1.05366e+06	487238	939241	716899	672508	902670	1.15699e+06	359493
72.4848	2	637.866	1273.72	0.000107091	0.0840772	69.81	LLVVYPWTQR	A8DUQ1	A8DUQ1;A8DUK4;A8DV41;B1Q450;D4N6U4;A8DUP5;A8DUL5;A8DUL7;E9Q223;A8DUK0;A8DUL0;A8DUM2;A8DUP0;A8DUN2;A8DUQ5;A8DUK2;D4N6N2;P02104	A8DUQ1_MOUSE Beta-globin OS=Mus musculus GN=Hbb-b1 PE=3 SV=1	993251	1.31605e+06	1.86214e+06	1.47116e+06	1.51031e+06	1.26058e+06	2.85133e+06	2.49355e+06	2.93765e+06	2.11392e+06	3.04949e+06	2.96014e+06	2.49709e+06	1.78846e+06	2.71726e+06	2.9058e+06	1.59822e+06	1.70837e+06	6.161e+06	5.74345e+06	1.71524e+07	2.11641e+07	1.15433e+06	875861	2.88311e+06	2.36655e+06	2.98656e+06	2.50028e+06	1.95231e+07	1.81001e+07	1.17209e+07	8.75413e+06	2.36642e+06	2.88722e+06	2.81114e+06	2.7641e+06	5.78874e+06	6.98207e+06	2.38084e+06
45.4737	2	553.837	1105.66	-0.00112649	-1.01883	79.35	VVAGVAAALAHK	A8DUQ1	A8DUQ1;A8DUK4;A8DUL7;A8DUL0;A8DUM2;A8DUP0;A8DUN2;A8DUQ5	A8DUQ1_MOUSE Beta-globin OS=Mus musculus GN=Hbb-b1 PE=3 SV=1	0	0	958.152	95945.4	0	1265.59	169381	0	8018.42	0	0	0	0	0	0	0	0	0	0	0	0	0	0	0	0	0	0	0	2.14033e+06	1.24609e+06	46312.7	0	0	0	0	0	0	0	0
52.8042	2	647.825	1293.64	0.000121906	0.0942354	81.36	DFTPAAQAAFQK	A8DUQ1	A8DUQ1;A8DUK4;A8DV41;B1Q450;A8DUP3;D4N6U4;A8DUP5;A8DUL7;A8DUK0;A8DUL0;A8DUM2;A8DUP0;A8DUN2;A8DUQ5;A8DUK2	A8DUQ1_MOUSE Beta-globin OS=Mus musculus GN=Hbb-b1 PE=3 SV=1	513533	632547	555256	521761	519059	598629	834243	710211	1.04759e+06	883277	968602	428396	480057	305787	547370	868954	316087	276509	1.0655e+06	1.28559e+06	3.05576e+06	5.81139e+06	317971	329665	840199	642924	826892	772602	7.76716e+06	6.65724e+06	2.09781e+06	3.6603e+06	716988	435249	726658	909010	1.51459e+06	1.44349e+06	440673
46.0133	2	553.837	1105.66	-0.00120069	-1.08595	87.11	VVAGVAAALAHK	A8DUQ1	A8DUQ1;A8DUK4;A8DUL7;A8DUL0;A8DUM2;A8DUP0;A8DUN2;A8DUQ5	A8DUQ1_MOUSE Beta-globin OS=Mus musculus GN=Hbb-b1 PE=3 SV=1	79374.1	127594	105356	33276.1	127111	131265	124655	108685	233792	304259	243107	51009	69864.8	63030.9	220971	391074	86452.9	45118.1	410672	408554	743905	1.15729e+06	18248.4	46146.4	189683	198022	70385	173828	391794	163797	545439	824592	120338	48414.8	191729	210611	496688	496873	189011
62.0342	2	943.012	1884.01	-0.000422945	-0.224492	87.11	KVITAFNDGLNHLDSLK	A8DUQ1	A8DUQ1;A8DUK4;A8DUP3;D4N6U4;A8DUP5;A8DUL5;E9Q223;A8DUK0;A8DUM2;A8DUP0;A8DUN2;A8DUQ5;A8DUK2	A8DUQ1_MOUSE Beta-globin OS=Mus musculus GN=Hbb-b1 PE=3 SV=1	380.659	0	5344.38	1955.93	2770.45	4313.53	1842.23	2287.18	6776.96	4490.49	0	0	0	0	47.0434	0	0	0	0	0	2848.64	0	78.0489	0	0	9.25942	617.737	0	20092.7	142138	194.472	8.39634	0	772.203	0	0	1066.23	5215.56	0
67.273	2	878.965	1755.92	-0.000215954	-0.122987	102.25	VITAFNDGLNHLDSLK	A8DUQ1	A8DUQ1;A8DUK4;A8DUP3;D4N6U4;A8DUP5;A8DUL5;E9Q223;A8DUK0;A8DUM2;A8DUP0;A8DUN2;A8DUQ5;A8DUK2	A8DUQ1_MOUSE Beta-globin OS=Mus musculus GN=Hbb-b1 PE=3 SV=1	159926	303363	381460	360475	337582	256881	657854	482016	543349	552183	469833	280808	174612	187945	587647	512767	227392	120415	997214	767565	3.02893e+06	2.65844e+06	91661.6	99512.4	373038	423555	238067	313481	2.76377e+06	4.47713e+06	1.26381e+06	853310	260513	207940	439794	486539	983868	1.18284e+06	362427
45.5308	2	643.82	1285.63	-0.000387745	-0.3016	115.4	VNADEVGGEALGR	A8DUQ1	A8DUQ1;A8DUK4;A8DUL7;E9Q223;A8DUL0;A8DUP0;A8DUN2;A8DUQ5;A8DUK2	A8DUQ1_MOUSE Beta-globin OS=Mus musculus GN=Hbb-b1 PE=3 SV=1	7.13736e+06	6.15347e+06	5.51581e+06	8.33849e+06	6.53573e+06	7.95933e+06	1.0683e+07	1.00349e+07	1.39536e+07	1.56327e+07	1.10564e+07	1.07297e+07	1.40434e+07	8.43541e+06	1.54707e+07	1.51017e+07	7.61891e+06	9.10522e+06	2.33711e+07	2.53777e+07	6.97341e+07	8.3413e+07	7.69003e+06	7.43375e+06	1.13224e+07	1.091e+07	1.39114e+07	1.37396e+07	8.6656e+07	7.93386e+07	4.84421e+07	5.71444e+07	1.36763e+07	1.11259e+07	1.87695e+07	2.03511e+07	2.5025e+07	2.37702e+07	9.14951e+06
77.6152	2	990.954	1979.89	0.000664028	0.335386	161.88	YFDSFGDLSSASAIMGNAK	A8DUQ1	A8DUQ1;A8DUK4;B1Q450;A8DUP3;A8DUP5;A8DUL5;A8DUL7;E9Q223;A8DUK0;A8DUL0;A8DUM2;A8DUP0;A8DUN2;A8DUK2	A8DUQ1_MOUSE Beta-globin OS=Mus musculus GN=Hbb-b1 PE=3 SV=1	416391	102212	390406	354148	167465	669798	266483	936131	601919	1.66985e+06	281186	1.18841e+06	64980.5	353679	372720	453981	207594	273543	4.08428e+06	1.63537e+06	1.40402e+06	1.0904e+07	189540	284942	2.33456e+06	490433	352012	579864	1.46129e+07	1.61727e+07	178000	612021	100562	143878	999009	668091	3.09187e+06	2.18777e+06	1.34484e+06
69.0807	2	998.952	1995.89	0.000299504	0.150061	161.92	YFDSFGDLSSASAIMGNAK	A8DUQ1	A8DUQ1;A8DUK4;B1Q450;A8DUP3;A8DUP5;A8DUL5;A8DUL7;E9Q223;A8DUK0;A8DUL0;A8DUM2;A8DUP0;A8DUN2;A8DUK2	A8DUQ1_MOUSE Beta-globin OS=Mus musculus GN=Hbb-b1 PE=3 SV=1	2.30455e+06	2.57039e+06	2.36943e+06	3.21166e+06	3.08973e+06	2.17911e+06	5.28171e+06	4.56924e+06	5.63791e+06	4.24637e+06	6.32962e+06	4.91178e+06	5.67725e+06	3.91966e+06	5.6103e+06	6.57149e+06	3.32985e+06	4.49423e+06	8.8336e+06	1.24407e+07	4.78947e+07	4.41437e+07	4.08908e+06	3.37759e+06	2.89856e+06	5.01939e+06	8.00907e+06	6.29097e+06	2.81876e+07	2.91035e+07	2.89179e+07	2.04325e+07	6.5117e+06	8.91883e+06	7.60891e+06	1.00226e+07	1.06088e+07	1.10012e+07	2.63138e+06
32.5858	2	452.261	902.508	0.000219614	0.243338	27.19	VISSIEQK	A8IP69	A8IP69;A3KML3;O70456;A2A5N2;A2A5N1;P68510	A8IP69_MOUSE 14-3-3 protein gamma subtype OS=Mus musculus GN=Ywhag PE=2 SV=1	6635.15	3558.44	3213.34	358.464	6184.93	73.1363	5908.09	4562.2	6063.33	6688	3642.11	2074.18	4137.21	1811.29	2520.85	30144.5	16538.5	85248.6	41527	49032.2	59896.2	3719.26	3280.17	3969.84	4581.97	4231.5	3051.51	3717.75	2188.3	2183.68	8468.13	7155.4	2835.86	4036.99	6113.2	6276.22	4504.58	5004.01	5984.29
54.8688	2	454.266	906.517	-0.000395334	-0.436101	56.12	NLLSVAYK	A8IP69	A8IP69;P63101;D3YXN6;A3KML3;O70456;A2A5N2;A2A5N1;P62259;Q8BPH1;D6REF3;P68510	A8IP69_MOUSE 14-3-3 protein gamma subtype OS=Mus musculus GN=Ywhag PE=2 SV=1	2.18567e+06	1.88335e+06	2.29685e+06	1.49586e+06	1.72958e+06	1.64519e+06	1.6236e+06	1.5393e+06	1.81857e+06	1.39159e+06	944377	902318	1.10431e+06	864976	665449	585702	1.01095e+06	975670	927861	1.06254e+06	890049	1.10627e+06	923166	709722	1.00799e+06	1.09308e+06	1.05109e+06	1.03097e+06	937102	801348	1.13343e+06	1.11183e+06	1.30028e+06	1.23162e+06	1.29894e+06	1.26622e+06	1.12659e+06	1.0478e+06	1.35278e+06
83.588	2	595.335	1188.65	0.00132095	1.1113	59.09	DSTLIMQLLR	A8IP69	A8IP69;P63101;Q3UA58;A3KML3;O70456;A2A5N2;P62259;Q8BPH1;Q3V453;P68510	A8IP69_MOUSE 14-3-3 protein gamma subtype OS=Mus musculus GN=Ywhag PE=2 SV=1	92801.6	69581.3	123527	106220	42523.6	164412	55700.2	124130	72259.7	140222	45744.4	100020	32676.7	49021.7	25714.9	38441.4	40158.9	34512.9	176339	101315	42184.8	133586	26310.8	43462.7	184316	63533.4	29488.5	43177.2	192170	177256	22389.2	45679.3	36946.3	31664.9	94383	77507.8	136852	111600	256325
78.1852	2	603.332	1204.65	0.000263036	0.218351	69.48	DSTLIMQLLR	A8IP69	A8IP69;P63101;Q3UA58;A3KML3;O70456;A2A5N2;P62259;Q8BPH1;Q3V453;P68510	A8IP69_MOUSE 14-3-3 protein gamma subtype OS=Mus musculus GN=Ywhag PE=2 SV=1	262323	742646	442645	341692	482170	266903	537363	292316	305821	182105	434366	193734	254044	224848	133152	188411	301511	200858	155072	298039	304570	264049	194125	214261	130493	270405	230937	228567	109661	137944	312994	147064	419068	303994	263227	357445	187807	227043	198047
86.7764	2	1065.99	2129.96	0.00036913	0.173304	81.93	TAFDDAIAELDTLNEDSYK	A8IP69	A8IP69	A8IP69_MOUSE 14-3-3 protein gamma subtype OS=Mus musculus GN=Ywhag PE=2 SV=1	15882.2	3280.9	10682	3573.42	7503.4	16584.6	5816.38	16030.7	8383.11	8460.68	1003.15	3314.12	305.435	209.333	1887.61	655.457	355.724	1520.15	8557.66	166.573	1028.29	4979.73	1999.86	4194.17	3519.44	526.378	1962.49	4968.72	14116.7	16459.1	604.752	173.707	442.963	697.99	7139.66	592.923	1711.89	3391.02	6580.23
49.6149	2	822.396	1642.78	-0.00322753	-1.96468	83.51	NVTELNEPLSNEER	A8IP69	A8IP69	A8IP69_MOUSE 14-3-3 protein gamma subtype OS=Mus musculus GN=Ywhag PE=2 SV=1	315694	299595	161572	360731	243289	356627	294455	295127	305330	144376	72460.4	89660.8	121773	89679.7	88484.8	52468.6	102374	130622	87864.4	87420.4	120574	118446	179918	165388	93826	112373	126863	171109	140898	113087	187947	148486	133602	135211	171705	140472	76877.5	81403.6	130689
33.9926	2	424.212	846.409	0.000841863	0.99463	45.57	LSELDDR	B0QZN5	B0QZN5;P63024;D3YTU0	B0QZN5_MOUSE Vesicle-associated membrane protein 2 OS=Mus musculus GN=Vamp2 PE=2 SV=1	1012.65	900.08	1355.2	3201.35	1140.15	1132.41	1755.15	1056.99	2043.17	2592.24	5200.1	1656.94	4261.24	1481.57	66246.1	123751	91225.7	116277	78257.7	140299	108678	2908.42	2240.64	4083.02	24836.1	12563.6	4056.21	4888.34	3205.66	1547.33	4182.52	15367.3	2094.07	3109.57	4012.52	2680.34	2497.33	2786.82	2972.93
63.8152	3	832.073	2493.2	-0.00065277	-0.26182	88.87	LSELDDRADALQAGASQFETSAAK	B0QZN5	B0QZN5;P63024	B0QZN5_MOUSE Vesicle-associated membrane protein 2 OS=Mus musculus GN=Vamp2 PE=2 SV=1	574260	394083	444982	403470	465181	430365	387794	499260	553425	578840	898896	1.80963e+06	1.61694e+06	1.498e+06	1.19262e+06	1.01674e+06	945342	1.58291e+06	1.48225e+06	1.16491e+06	1.20896e+06	1.6594e+06	1.57038e+06	1.08126e+06	1.50878e+06	1.20578e+06	1.21516e+06	839362	1.15933e+06	1.01027e+06	1.10112e+06	899692	958001	1.68819e+06	1.13581e+06	1.27734e+06	1.22593e+06	1.09098e+06	1.08171e+06
57.3216	2	944.974	1887.93	-0.00195807	-1.03715	114.75	LQQTQAQVDEVVDIMR	B0QZN5	B0QZN5	B0QZN5_MOUSE Vesicle-associated membrane protein 2 OS=Mus musculus GN=Vamp2 PE=2 SV=1	104400	124404	80684	86848.5	80496.9	69552.5	72468.7	76973.5	84989.7	53910.1	247949	150941	367566	223484	230772	191329	205458	250667	143595	160809	262535	191682	266315	254752	108199	195146	227877	169594	143793	136792	219015	158657	251052	310084	212906	183762	137235	111913	128743
54.5141	2	833.407	1664.8	-0.000547004	-0.328571	139.85	ADALQAGASQFETSAAK	B0QZN5	B0QZN5;P63024	B0QZN5_MOUSE Vesicle-associated membrane protein 2 OS=Mus musculus GN=Vamp2 PE=2 SV=1	549477	778288	404575	403812	400255	418189	420266	329409	481189	521112	1.30242e+06	766085	1.49028e+06	866008	783034	811661	1.06127e+06	852760	786964	1.04949e+06	860441	785704	1.0052e+06	1.17e+06	805245	799512	637482	523529	718069	764364	611650	1.2466e+06	1.23316e+06	895959	879164	981010	578539	618976	724644
30.9819	4	407.956	1627.79	0.00174433	1.07159	36.78	AHQVTDESLESTRR	B0R030	B0R030;B0R029	B0R030_MOUSE Synaptosomal-associated protein 23 (Fragment) OS=Mus musculus GN=Snap23 PE=2 SV=1	497.833	64.9117	37.0681	152.826	164.49	88.5822	32.9149	277.415	334.006	65.5352	91.7968	15.7443	245.606	49.1951	4920.33	2743.94	16786.4	10218	4645.43	2112.14	12229.7	196.307	273.608	206.015	5322.57	4119	734.805	172.912	3625.61	1167.92	5251.33	5380.71	80.9139	186.534	103.787	1031.48	1324.51	1297.34	345.8
30.5911	2	596.779	1191.54	0.000321567	0.269875	41.64	IEEGMDQINK	B0R030	B0R030;B0R029;P60879	B0R030_MOUSE Synaptosomal-associated protein 23 (Fragment) OS=Mus musculus GN=Snap23 PE=2 SV=1	2495.33	1286.43	1256.01	82.1331	2277.09	33.5678	1855.62	1977.6	1854.65	1411.91	5889.92	2428.42	6867.17	2203.37	83770.3	143806	129354	141866	69520.2	118307	169063	1208.16	4979.03	8296.98	19283	20846	12046.5	17887.6	5739.44	2301.94	13373.7	43643.4	13095.1	3340.15	3662.96	3098.56	1757.52	3046.85	3580.03
34.1111	3	491.571	1471.69	0.00101983	0.692963	42.63	AHQVTDESLESTR	B0R030	B0R030;B0R029	B0R030_MOUSE Synaptosomal-associated protein 23 (Fragment) OS=Mus musculus GN=Snap23 PE=2 SV=1	33054.9	11309.2	1093.48	27885.6	37583.6	1482.45	27027.4	21868.6	7902.02	2204.21	4300.81	4977.46	47027.7	1527.69	64537.6	72396.6	78163.2	52870.7	39079.3	60319.9	53908.7	17149.3	63705.1	55796	68980.2	64677	46004.7	77386	4348.01	32592.6	96514.1	107495	11690.5	28173.5	61045.4	52852.1	66080.4	59566.8	51697.8
39.539	2	588.782	1175.55	0.000468591	0.398614	45.3	IEEGMDQINK	B0R030	B0R030;B0R029;P60879	B0R030_MOUSE Synaptosomal-associated protein 23 (Fragment) OS=Mus musculus GN=Snap23 PE=2 SV=1	41743	28753.6	8083.48	56103.8	27512.3	57709.8	45337.9	29300.6	33817.5	61423.2	36212.8	39430.7	25451.1	20900.5	16561.9	22926.2	45105.9	16896.9	40494.7	36639.1	28625	43991.5	20589.8	36999.9	104132	34999.7	13613.5	25116.3	59196	72591.8	12714.2	33399.4	19738.8	10594.4	56872.3	31005.7	65739.4	59686.4	93410.5
66.7905	2	714.408	1426.8	-0.00088123	-0.617625	80.36	ILGLAIESQDAGIK	B0R030	B0R030;B0R029	B0R030_MOUSE Synaptosomal-associated protein 23 (Fragment) OS=Mus musculus GN=Snap23 PE=2 SV=1	201778	271863	178980	123907	222076	194166	189368	191228	197665	174684	346110	346427	391329	344851	207465	215063	212622	261087	186530	278285	258850	316654	352481	307605	282385	282386	259464	211902	161940	165652	266251	270824	356924	494374	238068	312629	279017	251516	259917
43.1809	2	946.971	1891.93	-0.000884864	-0.467705	101.6	ITNGQPQQTTGAASGGYIK	B0R030	B0R030	B0R030_MOUSE Synaptosomal-associated protein 23 (Fragment) OS=Mus musculus GN=Snap23 PE=2 SV=1	861772	935508	335776	581316	667577	855073	659934	598601	759787	816062	1.31967e+06	915647	1.64257e+06	1.07473e+06	744280	807414	893415	965143	694291	857567	699495	714552	1.05002e+06	1.15698e+06	821713	771650	577879	612096	415044	465539	854446	1.15946e+06	1.0159e+06	735622	1.05946e+06	872997	595314	583166	643444
66.2262	2	493.287	984.56	-0.000525893	-0.53414	50.12	DELLQVLR	B0R091	B0R091	B0R091_MOUSE Protein Gm20056 OS=Mus musculus GN=Chp1 PE=2 SV=1	25470.6	43369.1	26556.5	15014.9	27236.7	21343.3	25766.9	22379.6	24154.6	15863	45200.6	28282.1	36886.5	23687.5	22582.6	20561	27393.2	21281	19758.4	40205.5	23589.4	33528.2	29844.4	23104.8	15469.4	15770	38446.9	39403.9	17856.6	15942.3	24007.9	29624.2	35619.8	39951.5	22597.5	31060.5	21413.9	27455.5	21900
69.6264	2	654.369	1306.72	-0.000496506	-0.379962	80	IPELAINPLGDR	B0R091	B0R091	B0R091_MOUSE Protein Gm20056 OS=Mus musculus GN=Chp1 PE=2 SV=1	111560	149838	126688	98454.2	109448	122603	132377	120688	130682	113306	219105	212047	212440	193284	150786	150309	163239	168767	163556	189817	207868	236709	201794	177732	150939	150533	328335	326395	148510	144866	223094	173258	225348	251858	187112	213811	169004	170616	182687
69.7869	2	486.281	970.548	0.00158747	1.63565	34.36	NRNWLLR	B0R0U1	B0R0U1	B0R0U1_MOUSE Methyltransferase-like protein 8 OS=Mus musculus GN=Mettl8 PE=2 SV=1	13430	11208.2	16637.2	9463.83	7482.71	11039.3	7655.05	8607.85	12102.5	9976.84	19103.7	19992.1	20559.9	18406.4	9316.38	14267.2	12506.5	16092.5	8831.94	11368.2	14188.1	16315	21261.8	22136.2	13333.2	12451.7	16016.5	16098.8	9646.53	10705.9	28484.7	15713.7	18374.2	26835.3	15393.4	18228.4	13090.2	12137.5	15356.5
71.2809	4	573.555	2290.19	-0.000915914	-0.399929	28.86	CLAFHDISPQAPTHFLVIPK	B0R1E3	B0R1E3	B0R1E3_MOUSE Histidine triad nucleotide-binding protein 1 OS=Mus musculus GN=Hint1 PE=2 SV=1	107221	86462.8	448304	267137	296084	224897	173028	211186	195510	128541	43053.2	33557.6	16365.3	41820.5	173076	100899	76188.5	23560.2	150977	38493.5	26785.3	32034.7	10399.1	7276.62	43085.6	109469	19250.6	10291.7	32853.2	186645	24128.7	13945.3	23942.9	35967.2	23659.6	58356.4	62703	133542	38826.2
47.0065	2	454.229	906.444	-0.000669971	-0.73912	42.72	IIFEDDR	B0R1E3	B0R1E3	B0R1E3_MOUSE Histidine triad nucleotide-binding protein 1 OS=Mus musculus GN=Hint1 PE=2 SV=1	2.56847e+06	3.1291e+06	1.6755e+06	2.41815e+06	2.44407e+06	2.52691e+06	2.5945e+06	2.51346e+06	2.37684e+06	2.83477e+06	2.39359e+06	1.88832e+06	3.00477e+06	1.78025e+06	2.16332e+06	2.40003e+06	2.435e+06	2.60515e+06	2.2007e+06	2.89828e+06	1.53213e+06	1.66049e+06	2.15991e+06	2.207e+06	2.41654e+06	2.3729e+06	1.02864e+06	987590	1.7175e+06	1.59844e+06	2.28892e+06	3.05085e+06	2.96896e+06	2.2745e+06	2.45569e+06	2.79492e+06	2.16037e+06	2.10774e+06	2.39733e+06
51.4562	2	694.86	1387.71	-0.00342928	-2.47118	111.73	AQVAQPGGDTIFGK	B0R1E3	B0R1E3	B0R1E3_MOUSE Histidine triad nucleotide-binding protein 1 OS=Mus musculus GN=Hint1 PE=2 SV=1	5.54983e+06	6.51985e+06	2.29155e+06	3.92774e+06	4.06697e+06	4.52998e+06	3.39037e+06	3e+06	2.65034e+06	4.99883e+06	5.79037e+06	5.98224e+06	8.7209e+06	5.79782e+06	3.87945e+06	2.00404e+06	3.53491e+06	4.50573e+06	906225	4.33777e+06	205035	3.02373e+06	4.39016e+06	4.23255e+06	6.09402e+06	2.84837e+06	330253	509363	833108	543657	774818	352440	1.54036e+06	3.53271e+06	1.88015e+06	8.60369e+06	682090	472216	6.00593e+06
39.2714	2	623.308	1244.6	0.000852431	0.684903	29.55	TNQELQEINR	B0V2N7	B0V2N7;B0V2N8;Q99KH3;B0V2N5	B0V2N7_MOUSE Annexin A2 (Fragment) OS=Mus musculus GN=Anxa2 PE=2 SV=1	171488	114792	8999.96	132267	79782.5	138021	102545	76743.1	115095	117577	110648	99601.1	187225	85066.8	107683	122730	80008.1	85964.4	74978	97328.7	72436.5	45663	103916	162525	121701	128595	43477	58232.9	98362	111033	142225	153686	166409	123405	121498	117808	128633	108329	121197
62.3386	3	688.999	2063.98	-4.83233e-06	-0.00234127	43.65	RAEDGSVIDYELIDQDAR	B0V2N7	B0V2N7;Q3UCD3;Q99KH3;B0V2N5	B0V2N7_MOUSE Annexin A2 (Fragment) OS=Mus musculus GN=Anxa2 PE=2 SV=1	64035.1	75913.9	78590.4	77303.2	82345.2	64491.4	83311.1	85386.2	65334.7	68858.4	34504.3	39391.7	37137	35919.9	23729.8	30389.5	37916.9	39070	57276.9	50881.6	52093.5	83941.8	19155.2	20429.2	27492.3	36744.1	30138.5	27620.5	56203.3	53068.7	27570.2	12016.5	31583.4	26725.8	26305.7	54866.8	27266.8	25495.4	47491.9
41.6891	2	611.801	1221.59	-0.00080532	-0.65924	55.13	TPAQYDASELK	B0V2N7	B0V2N7;Q3UCD3;B0V2N8	B0V2N7_MOUSE Annexin A2 (Fragment) OS=Mus musculus GN=Anxa2 PE=2 SV=1	158563	43117	49916.4	42464.6	52646.6	151411	42310.7	131719	95579.5	157704	13687.3	27118.6	18303.7	11866.1	23577.4	13130.5	14886.3	14032.5	45681.4	21864.3	19833.6	69021.5	24260.2	22311.5	82105.1	28084.3	11649.9	14972.3	103818	80662.4	16543.9	27597.9	15379.9	10627.4	36292.3	14541	46595.1	46064.4	100993
53.3767	2	537.295	1072.58	-0.000989869	-0.922889	56.5	DALNIETAVK	B0V2N7	B0V2N7;Q3UCD3;B0V2N8	B0V2N7_MOUSE Annexin A2 (Fragment) OS=Mus musculus GN=Anxa2 PE=2 SV=1	53798.6	120382	129732	111314	92436.5	105961	50631.4	95208.4	104804	86040	17303.9	18436.8	40068.5	14856	29120.7	17745.3	45226.2	41059.2	37685.3	17522.2	35935.9	35922.3	20017.1	12304	36528.1	23876.7	6878.67	27401.1	34770.6	14953.7	27919.4	29937.7	30928.9	20855.8	39180.1	34214.4	20826.4	16827.3	22054.2
81.6196	2	771.928	1541.84	0.000216609	0.140487	75.86	GVDEVTIVNILTNR	B0V2N7	B0V2N7;Q3UCD3;B0V2N8	B0V2N7_MOUSE Annexin A2 (Fragment) OS=Mus musculus GN=Anxa2 PE=2 SV=1	40111.6	26324.5	29597.8	44577.6	39229.1	29930.9	51310.7	51720.2	15146.1	29268.7	9286.38	11082.8	7924.04	9459.3	9141.24	11518.6	15484.8	13895.8	24654.5	22486.5	23153.9	22443.2	13022.1	13559.7	9372.46	8785.93	13563.6	15943.2	24400.9	22676.4	8362.5	2845.33	9778.02	10741.4	13879.6	8953.63	10105.9	7631.35	17021.7
82.3002	2	889.436	1776.86	0.00082785	0.465907	83.15	GLGTDEDSLIEIICSR	B0V2N7	B0V2N7;Q3UCD3;B0V2N8;Q99KH3	B0V2N7_MOUSE Annexin A2 (Fragment) OS=Mus musculus GN=Anxa2 PE=2 SV=1	103817	65942	104308	115385	87049.5	85764.1	117942	144045	72033.3	106320	56820.4	73776.9	50911.7	74018.7	68428.4	60702	42629.1	50049.9	77343.3	49060.7	48905.1	70752.1	93977.7	70070.9	72384.8	74866.1	95482.9	101302	102456	118056	57354.4	19146.9	68493.4	76540.6	80083.9	53317.4	60411.8	57894.5	93451.7
33.2501	2	697.322	1392.63	0.00267998	1.92441	38.79	SGYSSPGSPGTPGSR	B1AQW2	B1AQW2;A2A5Y6;P10637-2;P10637-3	B1AQW2_MOUSE Microtubule-associated protein tau OS=Mus musculus GN=Mapt PE=2 SV=1	51486.5	3502.28	62.381	4.73266	4038.38	26.4931	264.561	13822.7	330.987	103.848	854.979	1944.35	16302.7	472.258	62692.9	60327.8	44406.5	39703	37840.8	35269.5	47447.6	3500.69	56495.9	11517.4	86836.2	42817.5	40806.8	35901.9	63459.2	23634.1	61537.9	73135.2	1113.61	50844	12257	28136.2	51405.7	57462.5	64085.6
50.1272	2	789.915	1577.82	-0.000817429	-0.518076	40.91	IGSLDNITHVPGGGNK	B1AQW2	B1AQW2;A2A5Y6;P10637-2;Q8C5K4;P10637-3	B1AQW2_MOUSE Microtubule-associated protein tau OS=Mus musculus GN=Mapt PE=2 SV=1	180223	168392	76695.2	151256	175935	184305	182887	97969.4	131522	175016	101045	50737.8	114947	114568	168956	147767	172707	148301	154223	138861	92654.9	99208	53015.1	95678.6	107364	98390.4	53618.3	102751	159234	104719	196864	174191	140733	86938.5	177773	180152	122394	103914	70516.5
46.9502	2	533.797	1065.58	-0.0026793	-2.5144	46.38	TPSLPTPPTR	B1AQW2	B1AQW2;A2A5Y6;P10637-2;P10637-3	B1AQW2_MOUSE Microtubule-associated protein tau OS=Mus musculus GN=Mapt PE=2 SV=1	524751	54323.7	136729	53187	91104.2	362565	51855.9	211052	164972	332100	40669.7	264536	30638.4	19200.5	202973	43035.8	25158.2	30784.1	267193	68855.1	32986.3	233449	55257.5	103920	528101	106685	30932.9	79584.9	394135	284734	17231.9	46105.6	20064.5	19514	204949	35200.7	337017	405777	421660
42.5435	2	502.274	1002.53	-0.000907111	-0.904817	50.59	LDLSNVQSK	B1AQW2	B1AQW2;A2A5Y6;P10637-2;Q76M61	B1AQW2_MOUSE Microtubule-associated protein tau OS=Mus musculus GN=Mapt PE=2 SV=1	190648	144717	77944.3	111702	113649	138870	119876	101225	110323	167191	157168	115328	194009	99593.5	106520	129695	110068	106989	75818.8	130697	90559	100890	131876	169647	152995	119102	82572.1	105535	90605.4	85531.2	179281	226309	195066	133959	159289	169518	128633	129064	111860
50.0988	3	526.946	1577.82	-0.00110315	-0.699163	52.34	IGSLDNITHVPGGGNK	B1AQW2	B1AQW2;A2A5Y6;P10637-2;Q8C5K4;P10637-3	B1AQW2_MOUSE Microtubule-associated protein tau OS=Mus musculus GN=Mapt PE=2 SV=1	813511	816727	378043	443885	676497	595911	698116	539059	596173	711640	641396	622667	832586	649345	783310	744941	855842	850858	830740	836459	625830	740398	437909	449260	555589	515225	375950	403667	596085	389736	703617	791418	732534	623975	665413	775155	598751	559269	405698
57.409	4	818.342	3269.34	0.000723266	0.221227	52.79	QEFDTMEDHAGDYTLLQDQEGDMDHGLK	B1AQW2	B1AQW2;A2A5Y6;P10637-2;B1AQW5;B1AQW4;P10637-3	B1AQW2_MOUSE Microtubule-associated protein tau OS=Mus musculus GN=Mapt PE=2 SV=1	80663.4	257824	158907	103035	182844	54409.4	166324	57488.6	97713.9	37815.6	433223	124047	313737	215181	261858	223901	262597	139595	84968.4	133255	228721	105250	110136	106101	34903.3	138079	106959	107182	48075.3	35790.7	176384	131860	223300	192662	86844.8	171292	92212.5	131040	27165.1
51.2528	2	663.359	1324.7	-0.00213499	-1.61167	60.31	LQTAPVPMPDLK	B1AQW2	B1AQW2;A2A5Y6;P10637-2;P10637-3	B1AQW2_MOUSE Microtubule-associated protein tau OS=Mus musculus GN=Mapt PE=2 SV=1	1.26029e+06	1.58952e+06	935029	851852	939315	859776	943517	616308	1.04581e+06	936381	1.58141e+06	1.05907e+06	2.68469e+06	1.43348e+06	1.1887e+06	1.17737e+06	1.11049e+06	1.34089e+06	673595	1.10716e+06	462778	755139	1.59896e+06	1.57689e+06	747682	1.23105e+06	886256	674238	294418	276001	856808	1.27583e+06	1.32703e+06	1.51264e+06	1.19402e+06	1.56078e+06	619642	548682	633063
43.0954	3	822.381	2464.12	-0.000945956	-0.383892	64.91	AEEAGIGDTPNQEDQAAGHVTQAR	B1AQW2	B1AQW2;B1AQW4;P10637-3	B1AQW2_MOUSE Microtubule-associated protein tau OS=Mus musculus GN=Mapt PE=2 SV=1	678318	1.09889e+06	403254	697829	616820	524379	580371	399286	481874	663061	2.06146e+06	986423	1.55484e+06	1.12116e+06	915421	1.0098e+06	1.14805e+06	893247	624842	896964	581152	651741	963580	1.47289e+06	653443	641208	683339	911275	318217	238039	920577	1.36604e+06	1.30731e+06	722523	1.01135e+06	837382	653667	727059	530924
37.7909	2	566.322	1130.63	-0.000535575	-0.473697	80.05	KLDLSNVQSK	B1AQW2	B1AQW2;A2A5Y6;P10637-2;Q76M61	B1AQW2_MOUSE Microtubule-associated protein tau OS=Mus musculus GN=Mapt PE=2 SV=1	172710	65759.3	22477.2	151217	174769	124389	154834	90159.9	80738.6	24167.3	29353.8	46237.6	174340	7816.95	393722	534922	306654	292896	288747	508352	224810	86528.2	128081	158028	379451	359189	131856	187672	197544	109288	462065	517258	269392	203236	315922	264503	289800	254484	254397
84.8555	3	1087.21	3258.59	0.00164996	0.50634	89.52	HLSNVSSTGSIDMVDSPQLATLADEVSASLAK	B1AQW2	B1AQW2;A2A5Y6;P10637-2;Q8C5K4;P10637-3	B1AQW2_MOUSE Microtubule-associated protein tau OS=Mus musculus GN=Mapt PE=2 SV=1	121612	180833	258222	183650	268418	115182	313415	239167	185534	91610.3	173608	118358	77623	326999	408297	207844	206834	147039	189276	53440.6	77351.1	111877	390556	316557	58637.4	133159	310556	464768	153265	168810	168515	15606	117681	159703	110907	49630.6	95466.8	117590	39031.1
28.9663	3	663.644	1987.91	0.00113591	0.571409	31.62	EVSGPNETSSPGSEKPSGSR	B1AQX9	B1AQX9	B1AQX9_MOUSE SRC kinase-signaling inhibitor 1 OS=Mus musculus GN=Srcin1 PE=2 SV=1	0	3.3279	0	0	0	13.2627	0	23.5584	7.21759	0	0	28.3172	0	11.1525	9331.04	9149.13	7884.75	4320.3	4365.04	3709.16	5252.74	0	1028.73	63.5979	2388.18	2228.83	2477.25	36.3525	1416.63	101.204	1721.58	4866.04	24.0334	125.01	21.1414	0.14163	91.4231	56.3125	464.022
66.2569	2	490.828	979.642	-0.00057213	-0.584019	32.52	VNIIPIIAK	B1AQY9	B1AQY9	B1AQY9_MOUSE Septin-8 OS=Mus musculus GN=Sept8 PE=2 SV=1	43270.5	49196.3	52402	38540.6	40341.4	38365.9	46512.3	37793.8	39609.2	34939.2	14210.3	12758.4	13921.4	11622.7	8897.28	11010.5	12856.3	12388.9	11631.8	21046	14825.8	22238.3	10088.1	11784.3	13041.7	16652.8	9137.28	8926.03	18385.9	15729	12977.6	12560.2	16334.7	19527.2	17143	23481.3	11927.5	12508.3	20524.4
68.5344	2	490.829	979.643	-0.000335815	-0.342793	44.86	VNIIPIIAK	B1AQY9	B1AQY9	B1AQY9_MOUSE Septin-8 OS=Mus musculus GN=Sept8 PE=2 SV=1	48366.5	56367.1	62328.2	48645.4	53406	45816.1	56321.5	57030.6	56149.6	54195.3	18671	21268.9	20997.5	18450.4	19010.2	17505.2	25270.8	25365.5	30859.1	37475.5	28759.2	34080.5	15252.1	13060.2	22718.9	23067.6	21309.9	18437.9	30717	27208.1	18700.4	20226.4	24020.5	30095.4	26626.5	33117.6	20112.6	20942.2	33520.6
44.6067	2	937.408	1872.8	-0.00241592	-1.29	91.32	IAEESDSGEYSCTAGIGK	B1ARB3	B1ARB3	B1ARB3_MOUSE Platelet endothelial cell adhesion molecule OS=Mus musculus GN=Pecam1 PE=4 SV=1	32941.3	0	0	14857.2	0	29152.7	11671.6	20200	22686.6	0	0	0	0	0	5289.76	5153.68	6715.53	1669.88	3902.79	0	7208.49	0	9419.36	0	0	2941.91	8319.29	4085.46	17310.8	15679.1	7921.3	0	0	0	9539.98	0	0	0	0
53.9311	2	430.747	859.479	-0.00090164	-1.04905	51.97	PFLDIQK	B1ARW4	B1ARW4	B1ARW4_MOUSE NADH dehydrogenase [ubiquinone] iron-sulfur protein 5 (Fragment) OS=Mus musculus GN=Ndufs5 PE=2 SV=1	408691	462247	494664	304798	305666	307744	421920	343706	406302	298506	415038	271641	435148	267253	333325	327633	298796	257697	337842	384608	155424	175346	296306	320819	298515	322123	301944	293171	302407	252289	332886	411991	477314	368753	446527	400499	345626	346876	345351
80.8815	2	793.364	1584.71	0.00105783	0.667522	101.99	IEFDDFEECLLR	B1ARW4	B1ARW4	B1ARW4_MOUSE NADH dehydrogenase [ubiquinone] iron-sulfur protein 5 (Fragment) OS=Mus musculus GN=Ndufs5 PE=2 SV=1	230809	214263	258026	250999	258354	210859	320457	246085	152270	209882	200562	201277	105004	158258	219368	222483	142512	158680	240691	175873	148517	196291	328198	334247	248028	243470	402034	532184	217758	229355	192443	93027.5	225480	241833	251866	194243	287355	259334	252756
62.5914	2	832.923	1663.83	0.00155456	0.934323	30.09	IDELSLYSVPEGQSK	B1ASQ2	B1ASQ2	B1ASQ2_MOUSE Apolipoprotein O OS=Mus musculus GN=Apoo PE=2 SV=1	123420	105263	96201	91761.3	96359.1	101562	84655.7	97610	109796	92951.1	101785	110589	126225	85172.7	90494	83597.8	70142.9	99099.2	61899.4	62024.1	89066.2	94581.1	140363	114949	92356.9	97066.9	148815	120648	74470.7	83669.1	93952.1	117286	116713	151311	114190	131088	108820	99158.8	117046
66.448	2	676.355	1350.7	-0.000583801	-0.432222	75.54	GIICGLTQFTNK	B1ASZ3	B1ASZ3;Q0VDQ2;Q8BW08	B1ASZ3_MOUSE Protein Gyk OS=Mus musculus GN=Gyk PE=2 SV=1	217909	225566	208987	176029	185223	213181	179786	180020	184157	174139	81769.3	87489.4	74557.4	53950.5	34211.8	28535.5	50010.9	54071.9	55088.3	82717.4	55751.2	76710.9	50431.3	42919.7	71701.2	70579.3	72645.1	61357.5	78479	97886.6	60506.6	65779.1	80427	103658	68521.8	83470.8	60713.6	64318.9	103594
67.1427	2	664.382	1326.75	-0.000657041	-0.495225	88.1	LGQLNIDISNIK	B1ASZ3	B1ASZ3;Q9CVH5	B1ASZ3_MOUSE Protein Gyk OS=Mus musculus GN=Gyk PE=2 SV=1	138705	168600	194609	114785	180083	195160	144185	168370	169955	193166	57405.2	64884.1	43676.8	41373.6	23911	26056.6	34177.5	41499.4	54833.8	56352.7	40584.6	67052.3	40121	30674.7	69090.6	59696.7	57038.7	52826.3	92802.6	99375.3	46761.4	42472.4	58689	79021.5	56061.5	60880.7	55173.2	51890.7	88964
65.3607	2	864.467	1726.92	-0.00234872	-1.36006	91.17	AVLGPLVGAVDQGTSSTR	B1ASZ3	B1ASZ3;Q9CVH5;Q0VDQ2	B1ASZ3_MOUSE Protein Gyk OS=Mus musculus GN=Gyk PE=2 SV=1	268966	383954	278233	271202	271399	257374	247627	221559	290845	212949	94477.2	55093.2	45076	69912.8	27219.3	16738.1	47413.1	44551.7	34813.1	52799.4	64592.3	53881.8	76044.3	63852.8	57172.9	73939.5	63070.1	77280.1	96736.6	98927.5	77189.3	81060.5	103017	120766	88931.3	100095	42227.4	55081.8	101200
85.3007	2	958.035	1914.06	0.00227813	1.19021	52.98	VMQEEIFGPILPIVSVK	B1ATI0	B1ATI0	B1ATI0_MOUSE Fatty aldehyde dehydrogenase OS=Mus musculus GN=Aldh3a2 PE=2 SV=1	4394.44	9977.57	16032.8	14017.7	11396.4	8006.89	23378.5	20154.4	10093	5915.16	859.035	806.925	76.4015	1119.2	2711.1	1063.01	1823.96	493.283	935.394	719.38	3518.6	3074.16	9314.18	6304.78	72.9111	959.89	23743	28712.7	2248.24	547.468	615.498	381.203	1455.9	1104.52	986.209	378.136	1195.41	829.723	1973.09
36.2357	3	648.995	1943.96	-0.000167078	-0.0859472	28.73	MSPKPELTEDQKQEIR	B1AUQ7	B1AUQ7	B1AUQ7_MOUSE Centrin-2 (Fragment) OS=Mus musculus GN=Cetn2 PE=2 SV=1	28.4619	9.73945	5548.29	487.131	0	4.42357	0	491.499	671.874	1.47958	348.099	227.654	841.251	0	1057.74	0	0	0	0	281.896	237.955	13321.3	931.409	1154.51	0	866.676	557.648	413.981	550.333	0	212.325	0	337.39	172.839	508.683	214.047	241.946	1408.57	727.6
41.9837	2	466.275	930.536	-0.00289341	-3.10939	31.23	ELASATVIK	B1AV14	B1AV14	B1AV14_MOUSE Apolipoprotein O-like OS=Mus musculus GN=Apool PE=2 SV=1	76674.8	51831	39074.7	98833.7	66607	63996.8	58445	51325.9	46789.2	52941.6	48273.6	39270.4	118206	33451.7	91425	93425.3	75100.4	78818.1	32371.6	58414.4	74276.7	58228.9	86388.4	88999.3	99227	80254.3	48653.9	52354	50363.7	58324.2	118536	146976	159763	99337	112440	111872	94733.2	90743.1	129260
29.4683	2	593.825	1185.64	0.000168629	0.142227	36.04	LQSEPESIRK	B1AWE0	B1AWE0;B1AWD8	B1AWE0_MOUSE Clathrin light chain A OS=Mus musculus GN=Clta PE=2 SV=1	1417.1	339.31	1156.95	20.9019	1844.8	370.338	1946.06	1337.32	1178.56	1818.37	3943.03	1352.01	5201.15	1752.88	75433.3	239985	111732	195871	99036.2	252733	155254	2041.45	1545.49	1950.99	4905.46	3395.17	937.402	1880.09	2148.96	1809.35	6540.31	6824.5	2561.87	1555.29	2746.97	4463.74	3211.02	3435.47	1362.08
39.0881	2	447.213	892.412	0.000471903	0.528795	37.75	LCDFNPK	B1AWE0	B1AWE0;B1AWD8;Q3THU7	B1AWE0_MOUSE Clathrin light chain A OS=Mus musculus GN=Clta PE=2 SV=1	716317	227970	80063.6	544088	579687	441252	330036	460392	258300	79423.6	100775	216649	1.49003e+06	50117.3	2.79281e+06	3.32302e+06	2.59244e+06	2.75702e+06	1.91731e+06	2.94219e+06	2.12239e+06	649245	1.48923e+06	1.1499e+06	1.92073e+06	1.57179e+06	999574	1.12905e+06	1.16177e+06	964208	2.12272e+06	3.06204e+06	1.92505e+06	1.13572e+06	1.2952e+06	1.29035e+06	1.1417e+06	1.03976e+06	1.0629e+06
35.3856	2	529.778	1057.54	0.000347112	0.328226	38.96	LQSEPESIR	B1AWE0	B1AWE0;B1AWD8	B1AWE0_MOUSE Clathrin light chain A OS=Mus musculus GN=Clta PE=2 SV=1	332817	68490.4	18063.5	335881	336394	2517.09	129846	173193	46779.7	4998.19	41058	24587.3	488619	12104.4	1.17018e+06	1.4589e+06	1.35356e+06	1.02707e+06	778634	1.27544e+06	1.15486e+06	205139	790380	576770	861795	762604	476499	699139	606370	486771	980806	1.5564e+06	18751.5	432633	583598	516059	409525	464702	496183
54.3618	2	548.258	1094.5	-0.000772032	-0.705372	43.04	ELEEWYAR	B1AWE0	B1AWE0;B1AWD8;Q3THU7	B1AWE0_MOUSE Clathrin light chain A OS=Mus musculus GN=Clta PE=2 SV=1	362612	574264	320299	379715	398460	402833	425628	294217	389393	225968	886776	648205	1.87059e+06	633804	234278	586160	840899	1.02094e+06	600641	571238	642104	673548	839069	832296	700604	533880	650666	439730	499814	308076	779213	900316	993392	903400	437865	473804	450840	487047	442066
38.9957	2	495.249	988.484	0.00157435	1.5927	56.74	LEALDANSR	B1AWE0	B1AWE0;B1AWD8;Q3THU7	B1AWE0_MOUSE Clathrin light chain A OS=Mus musculus GN=Clta PE=2 SV=1	67901.6	22881.3	27674.8	82472.9	41298.8	65104.4	60189.8	36055.6	46047	43338.5	25472.8	27776.2	89250	12625	108023	125371	92971.7	105590	68657.1	115733	81280.9	55556.4	78796.8	84442.7	88507.4	67873.9	65171	67751.9	58020.3	60490.8	96007	148991	138700	71006.8	72414.8	83465.4	70618.1	70917.6	77150.2
37.3545	2	494.757	987.499	0.000222917	0.225739	72.51	LEALDANSR	B1AWE0	B1AWE0;B1AWD8;Q3THU7	B1AWE0_MOUSE Clathrin light chain A OS=Mus musculus GN=Clta PE=2 SV=1	1.20359e+06	267006	78027.4	1.18143e+06	1.00429e+06	753689	504318	698074	308269	88047.6	104265	155208	2.26098e+06	72828.9	3.99883e+06	4.80285e+06	3.47977e+06	4.07224e+06	2.56262e+06	4.75482e+06	3.42655e+06	1.00428e+06	2.59192e+06	1.96574e+06	3.09495e+06	2.50768e+06	1.67423e+06	1.94777e+06	1.72418e+06	1.52052e+06	3.44511e+06	4.77024e+06	2.73637e+06	1.67976e+06	2.10255e+06	2.04764e+06	1.74524e+06	1.63139e+06	1.69636e+06
69.4041	3	784.68	2351.02	0.000429641	0.182747	91.23	AAEEAFVNDIDESSPGTEWER	B1AWE0	B1AWE0;Q3THU7	B1AWE0_MOUSE Clathrin light chain A OS=Mus musculus GN=Clta PE=2 SV=1	100598	166179	373879	112082	137505	117920	65602.7	53100	83111.9	60398.9	525892	539493	578835	477660	158767	281564	235923	427568	307271	356927	273529	592496	186814	251993	277178	282577	273392	252212	276073	354359	389637	92523.8	275815	512663	289243	190835	224353	193406	208541
69.4041	2	1176.52	2351.02	0.000833227	0.354411	110.57	AAEEAFVNDIDESSPGTEWER	B1AWE0	B1AWE0;Q3THU7	B1AWE0_MOUSE Clathrin light chain A OS=Mus musculus GN=Clta PE=2 SV=1	1.53697e+06	1.94793e+06	1.26447e+06	1.69104e+06	1.70307e+06	1.64251e+06	1.64188e+06	1.25716e+06	1.54544e+06	1.41554e+06	3.26404e+06	3.67867e+06	4.93348e+06	2.89985e+06	1.39572e+06	2.2304e+06	2.78242e+06	4.29911e+06	2.5106e+06	2.086e+06	2.94087e+06	3.35905e+06	5.01445e+06	4.62313e+06	2.71716e+06	2.0789e+06	2.95075e+06	2.25304e+06	2.25206e+06	2.36137e+06	3.28061e+06	2.21683e+06	3.08606e+06	4.01471e+06	2.16904e+06	1.69836e+06	2.05912e+06	1.98974e+06	1.71489e+06
65.2022	2	1177.01	2352	-0.00279948	-1.19025	122.98	AAEEAFVNDIDESSPGTEWER	B1AWE0	B1AWE0;Q3THU7	B1AWE0_MOUSE Clathrin light chain A OS=Mus musculus GN=Clta PE=2 SV=1	118216	128854	67242.7	89208.9	105225	125176	88224.9	27348	112035	79441.3	201420	250396	317282	191522	89599	133693	174671	231063	182266	156721	186208	232844	303601	278594	260527	156066	196356	125656	193168	83814	184075	156148	182408	239733	139352	119307	163216	122053	170566
48.5599	3	682.656	2044.95	-0.00140845	-0.688748	57.66	LRDPDINPCLSESDASTR	B1AXC5	B1AXC5	B1AXC5_MOUSE Coiled-coil-helix-coiled-coil-helix domain-containing protein 7 OS=Mus musculus GN=Chchd7 PE=2 SV=1	166556	228660	109996	135383	179869	135663	157933	136618	156946	166271	289011	189114	309350	207207	185850	184951	165277	170764	201885	180941	144477	170670	186396	202917	171142	159058	203188	221201	114879	111106	179768	231860	206393	168896	194282	194765	172225	157286	142409
52.1533	2	503.771	1005.53	-0.00104332	-1.03759	29.88	IGYPAPNFK	B1AXW5	B1AXW5;B1AXW4;Q3U9J9	B1AXW5_MOUSE Peroxiredoxin-1 (Fragment) OS=Mus musculus GN=Prdx1 PE=2 SV=1	2.11919e+06	1.90785e+06	2.04598e+06	1.76356e+06	1.85154e+06	2.04337e+06	2.17677e+06	1.86198e+06	2.3776e+06	2.06032e+06	922081	905167	1.44359e+06	910280	602336	606676	894333	992557	774498	885307	684953	589255	980574	969988	750197	774736	1.26612e+06	1.26081e+06	754686	704308	1.2678e+06	1.41084e+06	1.46551e+06	1.33792e+06	1.17192e+06	1.20611e+06	853735	848618	1.45934e+06
43.3246	2	416.233	830.452	0.00206183	2.48278	39.72	SVDEIIR	B1AXW5	B1AXW5;Q3U9J9	B1AXW5_MOUSE Peroxiredoxin-1 (Fragment) OS=Mus musculus GN=Prdx1 PE=2 SV=1	547753	55142.6	97184.9	104328	102977	326684	66989.6	267288	165953	305502	49921.6	103841	52558.6	30614.3	86154.2	59588.6	51149.6	40856.2	100705	53743	45519.5	116500	58624.5	133239	259777	71545.4	81362.4	167044	189636	133221	85273.4	80509.7	71922.3	47665	107920	56548.3	154363	163839	361830
50.2131	2	477.742	953.47	-0.000998147	-1.04686	39.79	DISLSEYK	B1AXW5	B1AXW5;B1AXW4;Q3U9J9	B1AXW5_MOUSE Peroxiredoxin-1 (Fragment) OS=Mus musculus GN=Prdx1 PE=2 SV=1	521948	536020	361353	420349	420054	477574	559949	461717	546351	425601	149462	109163	171275	110212	90183	66197.8	149327	114051	109998	145278	159376	145985	167203	204122	125876	145588	173893	191607	179629	186065	191134	192837	216170	145663	176515	194589	92396.2	102572	226012
60.6948	3	603.661	1807.96	-0.00136908	-0.757249	40.7	QGGLGPMNIPLISDPKR	B1AXW5	B1AXW5;B1AXW4	B1AXW5_MOUSE Peroxiredoxin-1 (Fragment) OS=Mus musculus GN=Prdx1 PE=2 SV=1	175550	146903	228734	192196	250084	186329	239183	216537	285940	218482	59294.3	118687	131600	107085	81038.3	62703	67021.9	87631.4	73084.1	83927.1	132139	118702	82273.6	50080.8	55191.1	97885	146949	120352	107216	80839.4	122542	121394	88413.1	129754	91640.6	124910	80439.3	93215.1	98161.5
38.5296	2	590.787	1179.56	-4.33996e-05	-0.0367931	45.15	ATAVMPDGQFK	B1AXW5	B1AXW5;B1AXW4;Q3U9J9	B1AXW5_MOUSE Peroxiredoxin-1 (Fragment) OS=Mus musculus GN=Prdx1 PE=2 SV=1	554429	313904	109837	669971	669691	365430	535135	370629	289785	71648.7	35589	49452.6	249915	12105.8	201354	236315	317779	286642	157104	325660	449887	137143	322563	253932	193657	331010	383520	438108	235062	199184	494475	612775	474158	260710	286234	293790	132303	147552	299936
44.3334	2	447.719	893.423	-0.00115262	-1.29012	46.22	ADEGISFR	B1AXW5	B1AXW5;Q3U9J9	B1AXW5_MOUSE Peroxiredoxin-1 (Fragment) OS=Mus musculus GN=Prdx1 PE=2 SV=1	739616	641905	296403	586117	350330	616620	566013	654098	674885	709478	336446	208114	497715	268315	171686	262611	260560	298949	264324	410373	285305	434639	226406	307638	331544	272515	287784	292544	324167	286155	323706	506597	364999	239211	295529	385058	226386	213523	462191
52.7192	2	554.305	1106.6	-0.00148777	-1.34446	57.24	TIAQDYGVLK	B1AXW5	B1AXW5;B1AXW4;Q3U9J9	B1AXW5_MOUSE Peroxiredoxin-1 (Fragment) OS=Mus musculus GN=Prdx1 PE=2 SV=1	1.13377e+06	161682	362127	80706.7	242159	809248	214128	654444	543338	738289	86823.2	214531	118458	76055.6	184262	137398	148319	194512	338855	227554	531523	945484	140053	131613	485245	166091	149703	157597	778045	563937	124585	139729	130576	114210	230126	136892	293181	290555	691592
64.6227	2	460.758	919.501	-0.00054778	-0.595736	61.4	GLFIIDDK	B1AXW5	B1AXW5;Q3U9J9;B1AZS9	B1AXW5_MOUSE Peroxiredoxin-1 (Fragment) OS=Mus musculus GN=Prdx1 PE=2 SV=1	514169	699735	805068	430024	578395	429893	608109	560329	605940	504181	221612	247925	273557	219827	142286	143148	213881	156765	207828	292186	240614	275871	120253	106877	171944	189208	198233	180172	336331	237202	208303	288225	246391	268622	224308	270951	202381	206493	323170
59.4599	2	598.819	1195.62	-0.000731839	-0.612098	80.78	LVQAFQFTDK	B1AXW5	B1AXW5;Q3U9J9	B1AXW5_MOUSE Peroxiredoxin-1 (Fragment) OS=Mus musculus GN=Prdx1 PE=2 SV=1	2.81599e+06	2.93043e+06	3.44496e+06	2.58586e+06	2.84941e+06	3.0197e+06	2.88316e+06	2.97282e+06	3.47587e+06	2.91598e+06	1.11343e+06	1.35724e+06	1.64577e+06	1.06967e+06	706676	654191	918389	999517	1.1147e+06	1.1524e+06	1.27141e+06	1.41952e+06	1.04318e+06	993498	1.03189e+06	1.02361e+06	1.90956e+06	1.62103e+06	1.70595e+06	1.68083e+06	1.4612e+06	1.79884e+06	1.59506e+06	1.59974e+06	1.37313e+06	1.47104e+06	983720	1.0283e+06	1.83211e+06
60.9398	2	613.348	1224.68	-0.000735432	-0.600508	82.45	QITINDLPVGR	B1AXW5	B1AXW5;Q3U9J9;B1AZS9	B1AXW5_MOUSE Peroxiredoxin-1 (Fragment) OS=Mus musculus GN=Prdx1 PE=2 SV=1	1.46619e+06	1.47468e+06	1.77165e+06	1.36222e+06	1.30845e+06	1.53013e+06	1.38324e+06	1.43695e+06	1.73671e+06	1.37222e+06	553034	605506	740972	502822	314239	311863	374561	438493	438509	547330	641003	759374	486719	452820	521503	492014	858403	718961	738835	794984	540576	750525	594928	738104	527697	733474	432574	454347	919950
74.96	2	818.941	1635.87	0.00146333	0.89453	86.13	QGGLGPMNIPLISDPK	B1AXW5	B1AXW5;B1AXW4	B1AXW5_MOUSE Peroxiredoxin-1 (Fragment) OS=Mus musculus GN=Prdx1 PE=2 SV=1	62496.4	34706.1	84271.8	63568.9	21407.2	126202	41113.4	66625.2	73546.9	88977	20432.2	43082.2	12162.4	9492.39	7152.73	4268.03	6140.01	8532.9	42936.5	29439.6	6012.56	41410.9	15916.3	18981.9	51028	17919.2	11227.9	23405.8	91400.1	81453.9	8732.08	5550.81	12631.6	12330.8	23146.3	18861.4	35503	26473.3	71809.2
77.4487	2	483.786	965.558	0.0036436	3.77358	30.21	ILEVHIDK	B1AXY1	B1AXY1	B1AXY1_MOUSE DnaJ homolog subfamily A member 1 (Fragment) OS=Mus musculus GN=Dnaja1 PE=2 SV=1	15304.9	17413.3	34256.6	19624.1	31318.4	21698	23118.3	19384.3	19158.1	15923.3	5399.79	3545.58	3911.43	4485.23	8059.3	8409.9	8406.94	5563.18	14203	7642.87	9709.36	8226.67	3824.64	3115.58	7071.15	10677.4	7428.3	8737	4736.01	6995.97	4929.28	3526.37	5174.96	5406.21	4354.82	6884.28	8904.47	13837.9	9630.72
38.0262	2	594.822	1187.63	-0.000690279	-0.581224	28.81	HFVAKDSEKK	B1AY26	B1AY26	B1AY26_MOUSE Protein Gm7173 OS=Mus musculus GN=Gm7173 PE=4 SV=1	49766.6	10692	6117.76	57136.9	54379.5	24351.7	38888.5	40725.3	11777.6	7767.75	2018.84	3056.92	22149.6	1482.32	78917.8	83184.6	86597	60302.5	75687.4	105091	113749	21594	27627.5	17735.1	80581	82121.5	55112.2	90090.1	101849	56156.9	92494.1	113133	48955.5	28938.9	51025.7	48235.2	52127.4	51837.5	85429.2
94.2739	2	784.974	1567.93	0.000485259	0.30949	63.34	IPAFLNVVDIAGLVK	B1AYJ9	B1AYJ9	B1AYJ9_MOUSE Obg-like ATPase 1 OS=Mus musculus GN=Ola1 PE=2 SV=1	898.613	418.754	3131.54	2892.96	3954.43	2349.77	3851.41	2622.98	380.478	1360.57	520.804	0	405.902	139.386	691.51	310.088	0	0	68.7575	0	0	82.9392	69.2092	0	2.43152	165.14	90.2044	574.853	0	0	43.2406	8.28899	137.321	0	0	19.0455	0	135.147	130.489
45.3256	3	573.276	1716.81	7.23198e-05	0.0421246	27.81	QSSLTFQSSDPEHVR	B1AZ14	B1AZ14	B1AZ14_MOUSE Cordon-bleu protein-like 1 OS=Mus musculus GN=Cobll1 PE=4 SV=1	63489.8	101595	54076.6	80335.3	74070.6	91818.7	78360.1	72561.6	61648.1	104546	121837	112296	191980	117118	133631	143985	113902	120035	103665	135200	86275.2	88147.9	111823	116764	103686	99028	81810.2	85310	107058	66467.8	172003	157835	138306	104064	123773	117799	118775	120482	79552.5
34.5061	3	573.584	1717.73	0.000898934	0.523327	27.89	GTFDGNHEVSNSSDPR	B1AZ14	B1AZ14	B1AZ14_MOUSE Cordon-bleu protein-like 1 OS=Mus musculus GN=Cobll1 PE=4 SV=1	7148.89	4525.67	4541.45	42362.6	6205.71	777.487	4631.58	7030.54	5606.04	1867.26	2121.85	3625.42	12008.7	586.803	14410.2	10008.8	12268.8	10884.8	7530.34	8480.65	8296.37	3116.87	18178.5	14527.6	6965.21	7750.26	9115.49	11583	8624.73	2406.95	16080.3	16248.5	138968	10252.3	11197.6	11760.3	10435.7	12684.5	9820.63
39.916	3	517.923	1550.75	-0.00236875	-1.52749	31.13	METTIEGEGEALKK	B1AZ14	B1AZ14	B1AZ14_MOUSE Cordon-bleu protein-like 1 OS=Mus musculus GN=Cobll1 PE=4 SV=1	547.334	914.495	143.785	27458.8	1463.5	1584.91	137518	2050	2661.56	11518.8	370.947	320.272	691.456	433.557	942.525	486.542	271.942	56.5274	424.667	96.2845	1665.92	334.89	2398.34	206.06	2090.08	29.3714	324.443	621.62	1664.86	894.931	640.937	429.222	1254.47	276.677	2153.16	159.535	1525.07	51.3005	582.975
28.1695	3	465.228	1392.66	-7.29223e-05	-0.0523618	31.83	ENHLTASPGPDQK	B1AZ14	B1AZ14	B1AZ14_MOUSE Cordon-bleu protein-like 1 OS=Mus musculus GN=Cobll1 PE=4 SV=1	487.873	277.992	23.2295	55.6986	595.046	88.8145	118.501	705.801	726.866	465.917	587.077	645.056	1332.32	721.739	1461.8	19702.6	8809.85	24543.5	17717.6	14160.2	18979.2	808.767	996.788	1501.68	1082.78	1045.12	623.668	177.69	585.492	388.122	1737.69	2115.32	926.251	1215.61	1060.77	1236.33	1327.55	1119.55	788.141
47.4072	2	658.856	1315.7	-0.0010886	-0.827397	36.97	VTVPSNTISVNGK	B1AZ14	B1AZ14	B1AZ14_MOUSE Cordon-bleu protein-like 1 OS=Mus musculus GN=Cobll1 PE=4 SV=1	140255	121735	81903.4	133530	110623	126330	101964	100460	113994	117708	154395	120898	237802	148708	161311	156450	165587	212321	150484	162311	152188	216193	197736	195772	128534	118718	94352.7	101243	146577	152260	193776	224149	189163	160606	181724	180496	140491	138260	107012
35.7181	2	437.237	872.46	-0.00054984	-0.630218	37.41	DPAGSISVK	B1AZ14	B1AZ14	B1AZ14_MOUSE Cordon-bleu protein-like 1 OS=Mus musculus GN=Cobll1 PE=4 SV=1	6911.84	1407.18	961.919	11367.7	10885.6	931.305	3765.22	4365.86	3175.96	1264.23	2210.18	1120.54	5703.58	682.226	65514.9	99002.7	74155.4	79185.5	49298.7	60188.6	58285.6	1820.99	28521	4792.12	57853	39709	31311.7	43645.5	29276.8	9045.83	44173.7	84539.5	4034.36	10497	7104.97	13803.1	22555	24216.5	31073.3
33.5538	3	573.584	1717.73	0.00112653	0.655828	39.75	GTFDGNHEVSNSSDPR	B1AZ14	B1AZ14	B1AZ14_MOUSE Cordon-bleu protein-like 1 OS=Mus musculus GN=Cobll1 PE=4 SV=1	66792.6	25992.7	598.824	5062.15	64320.7	3810.89	47762.9	64013.5	29010.3	1137.04	7562	17886.9	127275	3511.75	168193	167477	155192	132097	89906.5	100350	104850	34928.2	211802	144599	121531	122054	139651	162287	114551	86834.2	245018	222064	16193.1	186424	162039	137087	140573	143273	118436
40.46	3	517.922	1550.75	-0.00422396	-2.72381	40.52	METTIEGEGEALKK	B1AZ14	B1AZ14	B1AZ14_MOUSE Cordon-bleu protein-like 1 OS=Mus musculus GN=Cobll1 PE=4 SV=1	49492.8	43462.6	25045	806.028	4188.74	23517.1	4296.05	58613.4	10475.7	66295.3	270049	222309	396697	267925	188549	271156	218419	180386	124257	219252	103211	160571	189396	152107	273755	95969.8	182916	116428	39461.8	44964.6	128121	392024	192222	232350	121437	266685	331911	326180	115034
90.8105	3	868.114	2601.32	0.00154816	0.595145	43.47	VTTDTGTIPFAPNLEDINNILESK	B1AZ14	B1AZ14	B1AZ14_MOUSE Cordon-bleu protein-like 1 OS=Mus musculus GN=Cobll1 PE=4 SV=1	44667.5	29614.4	64874.6	41066.3	49665.9	60733.6	62339.8	41244.4	52272.8	42153.7	42335.7	34195.2	10852.1	54987.3	61752.9	44876.6	41385	48175.9	51373.5	16058.4	18305.8	27908.8	82182	93492.3	40843.3	30828.3	65469	95708.7	59320	48476	38979.1	4153.62	21717	38825.7	46883.9	12058.8	28329.4	28358.7	24494.4
36.9954	3	756.344	2266.01	0.00169631	0.748588	48.51	HTIENMTETSMQTEVPATSK	B1AZ14	B1AZ14	B1AZ14_MOUSE Cordon-bleu protein-like 1 OS=Mus musculus GN=Cobll1 PE=4 SV=1	676.067	1263.45	369.579	4337.92	2549.36	81805.3	7573.37	1829.31	7713.92	567.367	755.201	1818.45	2204.92	375.372	413.812	75.074	268.842	469.873	724.052	186.326	1383.89	260.796	2843.1	4215.16	774.023	2020.87	3067.14	4666.72	809.77	2274.58	1401.58	1253.19	656.38	2389.15	4103.25	1243.49	1038.57	1462.8	265.06
55.4706	2	451.276	900.538	-0.000795006	-0.882812	49.49	QSLLTAIR	B1AZ14	B1AZ14	B1AZ14_MOUSE Cordon-bleu protein-like 1 OS=Mus musculus GN=Cobll1 PE=4 SV=1	84045.1	76194.9	76987.8	53786.4	53193.1	60319.3	56774.6	51508.6	72444.5	58846.5	81061.7	83524.1	142664	86166.8	113509	93891	99546.7	112085	80221.2	86296.8	92059.3	94284.2	93772.7	88487.6	82422.1	81342.2	69720.8	48363.5	63160.3	57027.4	90210.8	107700	112436	99017.4	89466.7	97793.9	103054	92294.1	61516.5
51.8264	3	778.382	2332.13	-0.00313713	-1.34518	53.66	ITVEKDPDSALGISDGETSPSSK	B1AZ14	B1AZ14	B1AZ14_MOUSE Cordon-bleu protein-like 1 OS=Mus musculus GN=Cobll1 PE=4 SV=1	118614	109127	88316.5	114772	102467	108597	97143.2	97081.8	54946.4	76059.5	260376	337043	199914	321631	315620	189904	158238	177631	151034	109296	99391.6	1933.69	318465	330325	32223.8	178966	186512	211424	11742.7	8820.66	103299	3126.2	298758	230388	183076	187679	104911	143478	190584
35.0194	3	756.344	2266.01	3.82674e-05	0.0168876	55.71	HTIENMTETSMQTEVPATSK	B1AZ14	B1AZ14	B1AZ14_MOUSE Cordon-bleu protein-like 1 OS=Mus musculus GN=Cobll1 PE=4 SV=1	162400	146430	32590.3	264183	188211	8588.45	309455	93723.4	111066	33829.7	103406	78579.8	422309	34245.6	215944	202047	193693	212532	101505	150282	212256	71720.1	312921	343144	48610.9	162427	177190	194815	56691.6	53558	318113	262271	102655	18234.7	233081	192348	113267	134284	56338
90.8105	2	1301.67	2601.32	0.00134894	0.518561	58.38	VTTDTGTIPFAPNLEDINNILESK	B1AZ14	B1AZ14	B1AZ14_MOUSE Cordon-bleu protein-like 1 OS=Mus musculus GN=Cobll1 PE=4 SV=1	62488.7	50357	56151.6	62799.5	65846.3	57322.7	74073.7	85516.7	58428.4	41865.1	38413.5	33389.8	5052.75	48367.8	83300.1	39902	76940.7	56367.5	69306.4	16131	17965	16071.7	143836	115908	24237	26718.3	63985.6	84506.5	68903.2	95481.4	44625.8	0	24291.5	35821.1	38219.6	7003.96	19872.9	26405.5	21462.5
48.2311	2	658.856	1315.7	-0.00126676	-0.962801	64.69	VTVPSNTISVNGK	B1AZ14	B1AZ14	B1AZ14_MOUSE Cordon-bleu protein-like 1 OS=Mus musculus GN=Cobll1 PE=4 SV=1	81021.6	76778	48061.5	66328.2	74041.6	76396.8	57470	58409.7	65261.4	74266.7	99602.4	99077.5	195257	113179	120234	117759	134661	153061	114424	114753	94540.7	138178	130899	143695	94510.6	102923	74343.6	84061.1	122277	224125	133971	150467	138169	123367	118667	112368	103359	94200.7	78778.3
34.3552	2	633.785	1265.56	0.000295617	0.233587	67.65	SPDIASASTDMR	B1AZ14	B1AZ14	B1AZ14_MOUSE Cordon-bleu protein-like 1 OS=Mus musculus GN=Cobll1 PE=4 SV=1	47841.9	2531.16	2683.4	20605.2	16314.3	1375.45	8170.78	18327.9	5409.19	2613.82	1522.36	5130.08	5709.69	360.303	103922	37803.8	16847.5	27595.4	44769.8	22310.8	25285	11648.8	28547.1	27072.4	89310.6	45097.9	13161.8	36966.8	46634.9	30982.4	20414.2	43516.5	43777.3	5240.76	54095.1	14829	66356.6	63846.1	69943.5
48.2607	3	983.452	2947.34	-0.00404313	-1.37179	67.86	ADETVQTSDGSISAQHSSASLQDSVNASR	B1AZ14	B1AZ14	B1AZ14_MOUSE Cordon-bleu protein-like 1 OS=Mus musculus GN=Cobll1 PE=4 SV=1	163619	88436.4	51703.6	74619.2	71181.1	125677	49213.7	90439.4	96632.9	146258	190376	204478	268816	194118	205680	194472	153779	176219	152705	130389	118955	134654	220031	214566	139511	132072	164026	167102	150258	126961	203106	210913	163906	176104	168470	129614	129651	117965	130148
34.2943	3	756.344	2266.01	0.00208249	0.919012	71.92	HTIENMTETSMQTEVPATSK	B1AZ14	B1AZ14	B1AZ14_MOUSE Cordon-bleu protein-like 1 OS=Mus musculus GN=Cobll1 PE=4 SV=1	3285.54	2004.87	13.6277	428.902	228.912	1.7318	697.252	392.52	2720.99	60.9879	1713.44	309.684	3756.37	162.014	6142.19	836.012	392.57	96.7876	45.3203	536.866	131.614	231.998	1111.07	694.615	205.839	1359.69	389.429	962.131	626.739	655.183	1573.4	183.855	123.954	244819	1711.28	439.912	563.615	269.016	503.745
33.4654	2	644.821	1287.63	0.00241529	1.87578	77.32	MQDAAIQATPAR	B1AZ14	B1AZ14	B1AZ14_MOUSE Cordon-bleu protein-like 1 OS=Mus musculus GN=Cobll1 PE=4 SV=1	27105.5	5419.58	1308.98	1995.05	35304.2	289.449	14656.6	19317	11556.6	1685.74	8416.94	9427.55	47672.7	5945.63	444926	556350	408142	417055	216502	331370	423368	27211.1	258106	98056	250050	294051	210102	272799	187820	123380	358642	446272	5123.03	116864	104006	123477	106107	113493	111069
83.6214	2	713.401	1424.79	-0.000422547	-0.296568	47.94	EGDLITLLVPEAR	B1AZ46	B1AZ46	B1AZ46_MOUSE Brain-specific angiogenesis inhibitor 1-associated protein 2 OS=Mus musculus GN=Baiap2 PE=4 SV=1	25433.2	33996.7	30914.1	35361.6	28481.9	26423.1	45099.1	37661.2	29242.4	24878.9	33630.3	38491.7	25382	35596.7	29182	28574.8	19243.1	15766.1	21947.5	19755.3	17515.8	19474.9	26037.2	21746.6	36421.7	37597.3	20784.5	24612.1	31972.6	25881.1	38847.2	29233.9	45752.3	45265	47255.4	50086.6	52427.4	46963.6	54521.9
39.5094	2	509.3	1016.59	-0.0010564	-1.03916	25.03	LLQTSNITK	B1GX80	B1GX80	B1GX80_MOUSE PAK3c protein OS=Mus musculus GN=Pak3 PE=2 SV=1	30506.4	16103	0	35839.5	31753.9	26871.4	23542.8	22325	20772.4	9209.42	9952.87	12462.9	47936.5	3422.4	41091.8	50795.4	32942.4	40399.4	21015.5	33043.3	26672.6	5290.29	41221	43331.5	46939.8	40644.3	37133.8	63119.8	34231.7	30639	69572.8	69132.9	54959.2	37579.9	43021.5	41565.9	36790	29186.2	48827
48.1717	2	456.779	911.544	-0.000464787	-0.50989	45.85	LLVVTDPR	B2CY77	B2CY77	B2CY77_MOUSE Laminin receptor (Fragment) OS=Mus musculus GN=Rpsa PE=2 SV=1	123362	118193	103845	139523	130748	136513	129409	117689	118481	148048	65001.6	50831.8	88532.6	55913	48043.4	55924.8	62905.9	73391.8	68279.5	78680.4	60447.7	81421.1	67037.4	84223.5	61099.5	65491.9	121444	124343	85075.7	76103.3	77681.9	104511	93024	67636.5	71090	78622.2	61169	58452.7	99100.5
76.8128	2	849.932	1697.85	-0.00395095	-2.32703	96.12	FTPGTFTNQIQAAFR	B2CY77	B2CY77	B2CY77_MOUSE Laminin receptor (Fragment) OS=Mus musculus GN=Rpsa PE=2 SV=1	73607.9	108870	146941	112462	115885	109477	126969	136057	115421	100503	43572.4	34536.5	25778.8	32068.7	21625.6	27721.7	29052.6	39168.9	35525.2	32374.6	39934.3	64461	59562.9	58217.8	42560.7	37846.9	124817	143372	68637.4	53222	44690.9	21972.3	36406.9	42539.3	37398.6	25809.8	28408.6	30313	56309.8
63.6579	2	846.428	1690.84	-0.00130381	-0.771102	104.41	AQQEFAAGVFSNPAVR	B2M0S2	B2M0S2	B2M0S2_MOUSE Clk2-Scamp3 protein OS=Mus musculus GN=Tu52 PE=2 SV=1	126687	164155	137711	138848	136259	183242	125329	128435	152234	179760	238824	279509	345051	251802	222816	187756	213364	272564	163626	170586	219137	228761	338852	296932	188062	177059	153837	128155	181687	164862	275379	311786	318079	392356	166303	272133	218885	230583	179135
54.8413	2	437.255	872.496	-0.000570191	-0.653516	47.56	DLAGSIIGK	B2M1R6	B2M1R6;D3YWG1	B2M1R6_MOUSE Heterogeneous nuclear ribonucleoprotein K OS=Mus musculus GN=Hnrnpk PE=2 SV=1	178110	129137	215662	136149	100426	109428	119833	116127	144994	106012	264312	258640	364973	238898	134342	125454	78959.7	92961.6	55396.5	59343.4	87936.3	87232.1	265127	201225	142234	130556	198132	162526	103913	111049	263048	271924	351525	338140	201646	228569	273270	208840	210058
41.5368	2	630.291	1258.57	-0.000139529	-0.110864	71.37	IDEPLEGSEDR	B2M1R6	B2M1R6;Q3TJ38	B2M1R6_MOUSE Heterogeneous nuclear ribonucleoprotein K OS=Mus musculus GN=Hnrnpk PE=2 SV=1	186809	218926	140926	255489	182322	182438	180886	159826	166854	177928	447162	314848	547329	249815	192203	217451	144029	128314	79575	125795	158642	165998	392141	505610	233064	220064	240194	303216	175448	177651	407815	539122	555209	366020	343045	327770	341511	324834	302693
80.6443	3	863.802	2588.38	0.00175233	0.676998	74.61	IITITGTQDQIQNAQYLLQNSVK	B2M1R6	B2M1R6;Q3TJ38	B2M1R6_MOUSE Heterogeneous nuclear ribonucleoprotein K OS=Mus musculus GN=Hnrnpk PE=2 SV=1	187610	90518.1	223300	143558	130907	107834	155348	117214	87992.1	82443.3	141419	136358	82064.6	143476	96457.6	84886.2	50076.5	55812.3	78754.5	35425.7	48447.1	62975.9	156422	221340	94109.3	95042.8	205043	300453	138781	176706	138474	29769.7	108135	160832	114805	58293.4	93071	90477.6	102747
78.7171	2	670.905	1339.8	0.000227333	0.169677	79.4	IILDLISESPIK	B2M1R6	B2M1R6;D3YWG1;H3BLP7;Q3TJ38;H3BK96	B2M1R6_MOUSE Heterogeneous nuclear ribonucleoprotein K OS=Mus musculus GN=Hnrnpk PE=2 SV=1	79842.2	111400	146200	111158	122679	92343.2	145092	128344	84144.9	114638	42274.3	44055.3	19472.7	28958.4	25258.8	25534.7	33233.9	26082.9	39208.4	30905.6	39318.7	50981.7	77666.5	72427.3	57379.2	55622.3	77600.2	91114.7	69135.1	62652.8	46980.8	25217.8	51496	60299	63238.5	56564.7	67103.4	59602.5	80496.4
70.9572	2	959.02	1916.02	-0.000732601	-0.382355	92.08	GSYGDLGGPIITTQVTIPK	B2M1R6	B2M1R6;D3YWG1;H3BLP7;Q3TJ38	B2M1R6_MOUSE Heterogeneous nuclear ribonucleoprotein K OS=Mus musculus GN=Hnrnpk PE=2 SV=1	222653	223432	274622	262096	168519	177770	206727	274356	248287	219587	437881	465100	310768	356801	207895	207471	128811	160212	163355	147821	172650	198761	402871	341485	250243	218919	391010	384139	209928	265541	259776	187984	327557	479540	280440	248363	281166	271550	319748
80.6443	2	1295.2	2588.38	0.00121236	0.468385	97.23	IITITGTQDQIQNAQYLLQNSVK	B2M1R6	B2M1R6;Q3TJ38	B2M1R6_MOUSE Heterogeneous nuclear ribonucleoprotein K OS=Mus musculus GN=Hnrnpk PE=2 SV=1	152976	119009	110984	130518	101296	90467.2	142697	187184	73586.5	80296.8	93263.3	103191	52648.1	104862	82948.9	58823.7	44433	41174.1	47820.5	21810.4	32637.8	35860.4	241250	167437	57272.8	84033.4	180738	219801	94346.9	196962	102391	11912.7	97639.9	102312	82243.5	32583.2	52825.6	75456.8	82803.8
55.5023	2	714.898	1427.78	5.7251e-05	0.0400979	35.73	LVVPASQCGSLIGK	B2M1R7	B2M1R7;E9Q7D8	B2M1R7_MOUSE Poly(RC) binding protein 2 OS=Mus musculus GN=Pcbp2 PE=2 SV=1	96661.6	90621.8	120217	86710.3	82852.2	99072.9	82194.3	102263	98267.7	86401.7	29220.1	33931.4	43036.4	38485.6	27737.4	23685.7	29273.5	36189.5	26084.6	28902	44023.8	33339.9	55273.6	62874	34937	42746.9	75968.2	78915.2	58531.8	58047	48512.6	59376	50301.5	53981	52036.8	48038.5	38336.2	34614.7	57918.5
71.901	2	679.905	1357.8	-0.000562736	-0.414448	46.24	IITLAGPTNAIFK	B2M1R7	B2M1R7	B2M1R7_MOUSE Poly(RC) binding protein 2 OS=Mus musculus GN=Pcbp2 PE=2 SV=1	52425.9	69108.3	85938	77327.5	66762.1	68298.1	90404.7	88413.6	79709.4	67208.4	59910.4	61624.5	55197.1	53551.4	34448	28994.2	32874.4	27373.5	31339.1	36802.7	37475.6	49837.9	56825.1	49997.9	60284.9	60822.4	72888.3	70969.8	52531.9	51855.8	76862.1	51215.1	78112.7	94750.7	57502.9	72276.4	65079.6	65989.7	88509.2
38.6465	2	644.801	1287.59	4.75016e-05	0.0368919	65.67	INISEGNCPER	B2M1R7	B2M1R7;P60335;E9Q7D8	B2M1R7_MOUSE Poly(RC) binding protein 2 OS=Mus musculus GN=Pcbp2 PE=2 SV=1	181901	124384	113281	304839	154363	203471	224145	163715	151819	168362	108273	107507	170998	65510.8	88938.6	90087.1	82672.9	82591	59252.8	80840.7	75611.9	84174.2	151660	190184	152749	147925	131124	154595	112189	123197	200436	218314	195682	147251	254185	189127	165363	160555	238719
62.0342	2	726.332	1450.65	0.00102651	0.707621	60.11	EQFLDGDAWTNR	B2MWM9	B2MWM9	B2MWM9_MOUSE Calreticulin OS=Mus musculus GN=Calr PE=2 SV=1	99654.4	139306	117144	128419	155086	183325	131848	110541	129010	82712.7	153835	144810	281528	131698	44221.6	60866.7	108933	169607	128931	120176	91838.2	87246.9	146132	136054	109507	86830.7	192519	119047	80820.2	61248.3	143144	173002	149942	175536	73520.9	87061.6	96817.5	92904.8	118357
58.5185	2	618.806	1235.6	-0.000152527	-0.123444	65.45	LCEGFNEVLR	B2RPU8	B2RPU8	B2RPU8_MOUSE MCG130675 OS=Mus musculus GN=2410018M08Rik PE=2 SV=1	429178	416197	425546	315536	385482	450755	384471	404275	442839	390774	663230	684115	945728	601449	623024	567626	607323	706112	555969	570578	406006	462234	849870	723374	695689	613903	890421	686401	601036	521167	568486	734533	790634	819896	591955	734778	660577	617177	579473
42.7764	3	718.39	2152.15	-0.000915722	-0.425492	77.73	RAPAAQPPAAAAPSAVGSPAAAPR	B2RPU8	B2RPU8	B2RPU8_MOUSE MCG130675 OS=Mus musculus GN=2410018M08Rik PE=2 SV=1	680474	669521	417267	695591	625572	684938	599122	501059	568133	853205	745640	612840	775230	781864	802152	719192	703563	703610	513335	574375	403757	289024	824971	972634	778495	733176	671143	889082	587649	581641	884521	950371	831665	682400	903504	700189	716324	769174	554723
45.2347	2	783.864	1565.71	-0.00107787	-0.688423	100.67	QFLECAQNQSDVK	B2RPU8	B2RPU8;Q8K3S8	B2RPU8_MOUSE MCG130675 OS=Mus musculus GN=2410018M08Rik PE=2 SV=1	276234	218795	125131	216942	209062	273765	183535	200211	216947	245130	370997	409892	625785	392145	376592	373229	356756	455732	348523	361842	271661	225437	558223	512797	394215	331742	492935	479772	336964	315913	432130	506920	447469	398571	389666	443183	348818	351035	310229
28.5663	2	535.796	1069.58	-0.000179586	-0.167904	27.12	VGGGEEAVPKK	B2RQ03	B2RQ03	B2RQ03_MOUSE Fibronectin type III domain containing 8 OS=Mus musculus GN=Fndc8 PE=2 SV=1	11615.4	11913.5	5974.56	12119.6	14247.7	12298.7	16463.8	10630.5	17912.1	16733.7	36306.3	36441.2	76808.6	31849.9	31936	50586.1	42540.7	41152.8	41284.5	52987.4	39551.7	38266.3	18115.2	38244.6	32117.3	33316.5	17536.2	14954.6	13705.9	11637.6	60423.5	47852.8	30489.7	32795.2	24988.7	37813.6	29340.1	26496.7	20539.4
75.1246	2	909.978	1817.94	0.00368565	2.02738	61.13	ETLLDTELASAAAGTSLR	B2RQ18	B2RQ18;Q6P9Q6-2	B2RQ18_MOUSE Peptidyl-prolyl cis-trans isomerase OS=Mus musculus GN=Fkbp15 PE=2 SV=1	58968	75397	72644.7	69369.4	65517	54567.2	88538.3	81652.4	68555.9	65533	93137.2	105815	65449.3	90763.6	59763.1	53794.2	56257.7	69585	57427.8	52854	52197.4	84278.9	113019	95185.3	57226	62941.5	93102.3	107332	48911.8	75050.9	69953.1	34517.9	71841.4	83055.4	56554.8	63230.2	63034.3	55306.8	53233
38.9081	3	734.665	2200.97	-0.00696931	-3.16646	62.53	VPRPTAQPEEEDEDEVSMK	B2RQ18	B2RQ18	B2RQ18_MOUSE Peptidyl-prolyl cis-trans isomerase OS=Mus musculus GN=Fkbp15 PE=2 SV=1	63469	85090.9	59418.2	119162	80391.5	66788.6	114052	44052.2	57873	62294.8	177593	126953	294692	172497	176936	128055	121550	109951	50778	96506.4	104979	86601.1	173315	198070	55166.5	96249.2	100849	116359	50027.7	80676.4	196026	177108	185055	123567	169627	112497	88674	86368.9	59172.7
28.7922	3	630.931	1889.77	0.00168804	0.893253	35.34	HSQTDQEPMCPVGMNK	B2RQQ8	B2RQQ8	B2RQQ8_MOUSE Collagen, type IV, alpha 2 OS=Mus musculus GN=Col4a2 PE=2 SV=1	520.148	115.553	2.92952	4.28588	353.086	11.3818	28.2428	416.554	441.04	17.1389	45.8951	50.6121	373.759	168.987	25981	34847	40262.5	29647.7	17171.1	27293.2	32647.9	63.2643	542.229	317.846	3009.39	4551.61	868.881	111.356	1675.6	271.414	769.269	5958.91	634.373	678.574	372.361	324.585	384.364	409.514	402.086
46.2485	2	647.367	1292.72	-0.000852838	-0.659724	59.67	IAVQPGTLGPQGR	B2RQQ8	B2RQQ8	B2RQQ8_MOUSE Collagen, type IV, alpha 2 OS=Mus musculus GN=Col4a2 PE=2 SV=1	566123	407068	265278	337156	233216	305119	288278	237289	333316	415687	187813	176728	322822	217616	246603	301059	211326	265216	192550	218364	186827	217031	228034	264640	246904	226689	126949	141360	258743	242034	240281	305005	345059	273734	318570	316290	221816	222086	260381
48.3489	2	594.293	1186.57	-0.000684678	-0.577021	73.22	GLDGFQGPSGPR	B2RQQ8	B2RQQ8;D3YV27	B2RQQ8_MOUSE Collagen, type IV, alpha 2 OS=Mus musculus GN=Col4a2 PE=2 SV=1	513151	451794	245007	342113	322501	372959	319854	316718	444879	454595	374321	322126	662769	398800	435840	449581	335264	400279	388376	418187	361929	373743	383138	391443	362118	365354	202893	208305	426469	473970	425261	510129	495225	426400	467216	475963	383364	362082	341613
36.4518	3	541.591	1621.75	0.000241101	0.148667	28.99	LTEEGDALKEEMNK	B2RRE0	B2RRE0	B2RRE0_MOUSE A kinase (PRKA) anchor protein (Gravin) 12 OS=Mus musculus GN=Akap12 PE=2 SV=1	16748	21976.4	1222.91	42495.7	28096.5	1045.5	27283.4	15193	13734.4	1386.14	22906	7691.16	35319.9	3799.19	40257.4	32414.7	29589.9	22342.2	13345.6	21459.4	35008.1	2150.11	23268.7	23566.2	13582.8	21351.2	14198.1	25958.5	14740.9	1801.9	30191.8	30213.9	8807.81	21922.7	29785.2	24991.5	16415.7	14052.1	11394.2
47.6148	2	636.35	1270.69	-0.00186173	-1.46513	44.9	QTQAVLQAVADK	B2RRE0	B2RRE0	B2RRE0_MOUSE A kinase (PRKA) anchor protein (Gravin) 12 OS=Mus musculus GN=Akap12 PE=2 SV=1	41743.3	42820	27948.5	44487.2	37993.6	35819.8	41619.6	35202.1	45789.9	40054.6	46642.6	34990.6	83902.8	47601	49102.7	48920	48790.2	49180.7	47842	54781.6	56072.7	52621.6	42944.9	46264.6	38767.6	36752.3	31109.1	31252.4	46590.1	41888.3	43770.8	53664.2	64319	27062.6	36998.8	48642.9	33302.2	30772.9	38029.5
35.8383	2	701.82	1401.63	0.000463276	0.330528	46.11	AQTEEDDLQEPK	B2RRE0	B2RRE0	B2RRE0_MOUSE A kinase (PRKA) anchor protein (Gravin) 12 OS=Mus musculus GN=Akap12 PE=2 SV=1	57071.1	37131.8	4940.55	70054.4	43999	11889.6	42869.1	37549.1	32112	3167.21	26213.3	19129.4	70610.3	6532.67	58196.3	60374.3	64730.4	42442.2	38285.4	51224.9	81659.4	46580.5	57391.9	60301.8	40407.9	48873.8	37711.3	51309.9	52706.1	43158	56337.9	71438.4	24509.7	39554	74424.4	48263.9	34990.3	49140	40261.7
80.3119	2	837.962	1673.91	-0.00038657	-0.230939	86.95	IVQSVIQTAVDQFAR	B2RRE0	B2RRE0	B2RRE0_MOUSE A kinase (PRKA) anchor protein (Gravin) 12 OS=Mus musculus GN=Akap12 PE=2 SV=1	73193.1	81185.3	72764	74922.5	70176.9	62183	91534.9	93195.1	56265.9	84159.6	71612.5	74852.3	68001.8	81859.1	100568	77203.5	64997.8	72762.5	100534	61243.8	71694.3	105357	92907.2	76744.1	56187.8	74194.6	82015.1	93554.1	78587.5	95910.2	67838	21128.1	54794.6	54840.2	58497.2	44296.3	45087.8	42930.8	46179.4
79.272	2	939.04	1876.07	-0.00143691	-0.765915	98.14	DVLEPTQALAAGAVPILAK	B2RRE0	B2RRE0	B2RRE0_MOUSE A kinase (PRKA) anchor protein (Gravin) 12 OS=Mus musculus GN=Akap12 PE=2 SV=1	119990	131224	126356	123985	96087.3	112541	118514	128745	130439	127576	119428	149488	112525	127485	118540	123887	105725	126647	122892	106485	161767	189245	142630	138056	105927	100390	111230	122140	118963	171202	107700	62328.9	97149.9	95092.6	115467	101468	89140.4	78637.6	81941.2
29.8793	3	494.293	1479.86	-0.000429693	-0.290361	35.84	RPEKPVPPPPPAAK	B2RRE8	B2RRE8	B2RRE8_MOUSE CD2-associated protein OS=Mus musculus GN=Cd2ap PE=2 SV=1	106.93	16.7457	4.50656	7.31916	15.0943	1.35021	66.3742	132.352	253.969	14.0687	0	18.7078	13.9272	30.8633	9412.95	5521.89	25138.3	7918.84	9730.38	3044.71	10381.9	50.741	374.91	12.3439	6908.36	6772.59	693.851	11.9456	3223.77	506.047	2799.72	5470.66	14.1432	81.0301	22.0312	477.872	1034.5	1023.85	361.604
35.3537	3	427.566	1279.68	0.000439241	0.343243	36.56	GPAPKPDLSAAEK	B2RRE8	B2RRE8	B2RRE8_MOUSE CD2-associated protein OS=Mus musculus GN=Cd2ap PE=2 SV=1	10767.1	3519.06	1242.14	17008.6	13566.5	27.7748	6064.79	8030	2395.65	3110.49	2054.13	2023.13	22201.3	796.364	45630.9	54443.3	40777.2	24809	29983.8	23752.7	30028.5	16647.5	40693	27568.6	47581.5	43981.1	31667.5	51745.8	42667	18237.6	66497.7	75084.8	13597.7	30648.1	37901.4	32038.9	38572.5	37633.3	36300.1
29.1748	2	557.311	1112.61	-0.000207442	-0.186446	37.02	IDTEPVSKPK	B2RRE8	B2RRE8	B2RRE8_MOUSE CD2-associated protein OS=Mus musculus GN=Cd2ap PE=2 SV=1	60.9125	2.03634	0	7.30767	55.6105	0.0372636	0.539836	63.4772	102.782	7.76157	14.8034	67.0599	431.016	116.726	3981.16	18018.4	9400.36	11882.7	9117.07	10674.6	8236.14	39.4768	128.121	212.507	173.014	74.5887	97.9524	2.9406	74.7944	14.5583	298.804	147.385	17.4388	97.0656	201.997	5.19906	40.3122	220.921	225.504
76.8128	2	708.909	1415.8	0.000132441	0.0935451	95.9	VNTAAFLTPLELK	B2RRE8	B2RRE8	B2RRE8_MOUSE CD2-associated protein OS=Mus musculus GN=Cd2ap PE=2 SV=1	36207.8	54962.7	52224.7	43218.3	47348.4	45809.9	53902.7	63711.1	45725.5	46702.2	57536.7	64809.4	58596.5	53823.9	40920.1	48220.2	51421.9	60445	43818.7	47432.1	69185.2	93882.9	88252.4	70042.6	97625	76426.1	60622.9	56598.2	57198.1	44824.4	78450.4	56317.6	65430	73907.8	57197.5	69544.4	80067.3	69584.7	62620.5
54.9247	2	421.77	841.526	-0.00152892	-1.81684	31.86	LILQVEK	B2RRF0	B2RRF0	B2RRF0_MOUSE Ptprk protein OS=Mus musculus GN=Ptprk PE=2 SV=1	294010	338174	266502	169206	253398	282021	457820	353896	342488	283120	94380.1	79054.6	140267	92383.4	41205.7	35369.3	76626.8	68448	70959.8	88212.9	70603.7	78647.1	34889.3	32737	60516.5	67048.9	77558.8	60624.7	99175	95790.1	119566	156476	111232	94690.3	85208.8	85988.2	57730	55326.2	120051
70.1753	3	597.635	1789.88	-0.000283393	-0.15833	26.47	SYELPDGQVITIGNER	B2RRX1	B2RRX1;Q3UA89;Q3U804;E9Q5F4;Q3TIJ9;Q9QZ83;Q61272;E9Q1F2;Q99NC5;Q3UAA9;Q6IWE2;Q3UCF8;Q3UGS0;Q3TSB7;Q3UBP6;D3YZY0;Q3UBQ4;P62737;Q61264;Q61275;Q3TG92;Q8BFZ3	B2RRX1_MOUSE Actin, beta OS=Mus musculus GN=Actb PE=2 SV=1	82560.9	8204.49	93543.5	1877.01	12827.1	65375.3	5153.46	46067.2	60277	30564.8	4974.84	75034.3	5240.38	3116.53	20698.6	3055.05	4454.53	9428.77	77791.1	36667.1	2798.02	108938	1107.91	1881.54	56755.6	7192.19	2605.97	4434.2	96424.2	118449	1793.67	2416.52	1797.06	5240.23	21438.4	4482.98	30841	63067.7	111519
42.1035	2	400.771	799.528	-0.000365133	-0.456686	33.96	RGILTLK	B2RRX1	B2RRX1;Q3UA89;Q3U804;E9Q5F4;Q3TIJ9;Q9QZ83;Q61272;A1E281;G3UZ07;Q3UAA9;Q3UCF8;Q3UGS0;Q3UBP6;D3Z2K3;D3YZY0;Q61273;Q3UBQ4;P62737;Q61264;Q61275;Q8BFZ3	B2RRX1_MOUSE Actin, beta OS=Mus musculus GN=Actb PE=2 SV=1	116252	45274.2	62366.7	211866	236318	163427	154587	124132	91346.3	65327	11280.2	9712.89	21680.1	4136.88	166147	137317	239118	78452.4	147889	133903	99482.7	27385.9	9264.22	5103.92	62127.5	93037.3	6281.51	7741	52194.5	95727.8	53075	40226.3	25937.8	20683.3	26689.1	98830.1	63264	98745.8	73047.8
29.7855	2	594.287	1186.56	0.000115485	0.0973275	34.36	HQGVMVGMGQK	B2RRX1	B2RRX1;Q3UA89;Q3U804;E9Q5F4;Q3TIJ9;Q61272;A1E281;G3UZ07;Q3UAA9;E9Q2D1;Q3UCF8;Q3UGS0;Q3TSB7;Q3UBP6;D3Z2K3;D3YZY0;Q61273;Q3UBQ4;P62737;Q61264;Q61275;Q3TG92;Q8BFZ3	B2RRX1_MOUSE Actin, beta OS=Mus musculus GN=Actb PE=2 SV=1	925.32	67.348	567.682	12.5627	277.723	81.7611	236.607	910.391	1482.73	2771.5	247.426	504.714	51.6183	100.086	654.515	2761.15	1043.15	6115.89	23530.7	11197.6	2816.54	588.026	165.749	247.504	3918.7	794.394	324.119	355.12	2574.45	1278.27	160.405	606.689	206.354	118.029	820.059	314.993	1175.53	1154.86	2193.18
74.7628	4	796.659	3182.61	0.000828812	0.260419	36.2	TTGIVMDSGDGVTHTVPIYEGYALPHAILR	B2RRX1	B2RRX1;Q3UA89;Q3U804;E9Q5F4;Q3TIJ9;Q9QZ83;G3UZ07;E9Q1F2;Q3UAA9;Q3UCF8;Q3UGS0;Q3TSB7;Q3UBP6;Q3UBQ4;Q8BFZ3	B2RRX1_MOUSE Actin, beta OS=Mus musculus GN=Actb PE=2 SV=1	25822.6	1356.07	34252.9	5312.16	4723.31	77833.2	14635.7	63855.3	29529.3	54691.6	252.302	3130.02	26.4266	1001.13	6783.34	6.08293	756.032	825.894	67491.1	5377.87	506.743	7143.88	579.995	938.086	43091.9	6774.62	464.421	715.068	39281	62414.9	311.268	0	4.74773	290.525	1625.72	918.991	9343.35	13854.3	26819.3
29.9113	3	452.213	1353.62	0.00113373	0.837556	37.07	DSYVGDEAQSKR	B2RRX1	B2RRX1;Q3UA89;Q3U804;E9Q5F4;Q3TIJ9;Q9QZ83;Q61272;A1E281;G3UZ07;Q8CF71;Q3UAA9;Q3UCF8;Q3UBP6;D3Z2K3;D3YZY0;Q61273;Q3UBQ4;P62737;Q61264;Q61275;Q3TG92	B2RRX1_MOUSE Actin, beta OS=Mus musculus GN=Actb PE=2 SV=1	30476.9	8723.38	12294.9	37449	25336	31951.9	19537.9	46352.2	33933.6	34967.9	8168.15	15503.7	25079.2	10401.8	399362	619732	545137	1.10765e+06	608963	709027	966728	18978.6	35060	28909.9	98190.5	52215.1	29229.6	25870.9	35590.7	21778.1	45635.1	73495.1	23898	21879.6	21020.7	27954.4	16657.1	17532.5	23757.8
50.1272	2	581.312	1160.61	-0.000716843	-0.617643	39	EITALAPSTMK	B2RRX1	B2RRX1;Q3UA89;Q3U804;Q3TIJ9;Q9QZ83;F8WGM8;Q61272;E9Q1F2;Q99NC5;B1ATY1;Q3UAA9;Q3UCF8;Q3UGS0;Q3TSB7;P62737;Q61264;Q61275;Q3TG92	B2RRX1_MOUSE Actin, beta OS=Mus musculus GN=Actb PE=2 SV=1	2.25594e+06	563315	1.43097e+06	1.4124e+06	627509	4.60347e+06	624499	2.33713e+06	2.56254e+06	5.78013e+06	312644	1.23569e+06	118389	438879	184991	292178	389614	451382	2.33934e+06	1.20257e+06	279913	2.05758e+06	183715	393515	3.16291e+06	619242	297256	436849	4.22317e+06	3.95591e+06	49555.1	561634	140525	110349	1.09455e+06	775770	1.26429e+06	917833	3.99564e+06
59.1039	2	507.744	1013.47	-0.000694554	-0.68532	44.97	DLTDYLMK	B2RRX1	B2RRX1;Q3UA89;Q3U804;E9Q5F4;Q3TIJ9;Q9QZ83;Q61272;G3UZ07;E9Q1F2;Q3UCF8;Q3UGS0;Q3TSB7;Q3UBP6;D3Z2K3;D3YZY0;Q3UBQ4;P62737;Q61264;Q61275;Q3TG92;Q8BFZ3	B2RRX1_MOUSE Actin, beta OS=Mus musculus GN=Actb PE=2 SV=1	7.01151e+06	8.71529e+06	8.10749e+06	5.95582e+06	7.57064e+06	6.69815e+06	7.75164e+06	6.32564e+06	8.99454e+06	5.76863e+06	3.42059e+06	2.6747e+06	5.55612e+06	2.72089e+06	2.17701e+06	2.14147e+06	3.56919e+06	4.55715e+06	2.52877e+06	3.71768e+06	4.09166e+06	4.26779e+06	4.03688e+06	3.44037e+06	2.20971e+06	3.16845e+06	4.22536e+06	3.14566e+06	3.15823e+06	3.13886e+06	3.50194e+06	4.27438e+06	4.15555e+06	4.45487e+06	3.44896e+06	4.36242e+06	1.86159e+06	2.08966e+06	3.39594e+06
67.6953	2	499.747	997.479	-0.00013616	-0.136504	48.89	DLTDYLMK	B2RRX1	B2RRX1;Q3UA89;Q3U804;E9Q5F4;Q3TIJ9;Q9QZ83;Q61272;G3UZ07;E9Q1F2;Q3UCF8;Q3UGS0;Q3TSB7;Q3UBP6;D3Z2K3;D3YZY0;Q3UBQ4;P62737;Q61264;Q61275;Q3TG92;Q8BFZ3	B2RRX1_MOUSE Actin, beta OS=Mus musculus GN=Actb PE=2 SV=1	685042	289447	884538	454736	303812	1.53677e+06	253479	865624	1.04065e+06	1.75722e+06	180338	625824	49475.8	206456	26572.7	128466	186857	248295	840824	589934	145153	940657	121296	193681	1.17065e+06	290025	147306	169195	1.12447e+06	1.24507e+06	19915.2	243504	68653.8	68135	329227	357948	516948	400259	1.57142e+06
72.0281	4	800.658	3198.6	0.000462093	0.144467	49.38	TTGIVMDSGDGVTHTVPIYEGYALPHAILR	B2RRX1	B2RRX1;Q3UA89;Q3U804;E9Q5F4;Q3TIJ9;Q9QZ83;G3UZ07;E9Q1F2;Q3UAA9;Q3UCF8;Q3UGS0;Q3TSB7;Q3UBP6;Q3UBQ4;Q8BFZ3	B2RRX1_MOUSE Actin, beta OS=Mus musculus GN=Actb PE=2 SV=1	589195	82957.9	480973	130846	261620	554789	138999	637177	356587	344987	10404.9	74178.9	4599.04	7931.63	172591	22970.3	14751.3	15454.4	204257	35184.7	25011.5	135850	15412.4	13488.8	163120	95266.5	7096.99	26545.7	167060	239367	8366.94	3096.03	5710.95	5646.86	50647	15604.1	80080.5	147224	117033
80.0763	3	1083.16	3246.45	0.00145538	0.4483	50.4	CPEALFQPSFLGMESCGIHETTFNSIMK	B2RRX1	B2RRX1;Q3UA89;Q3U804;Q3TIJ9;Q9QZ83;F8WGM8;E9Q1F2;Q99NC5;Q3UAA9;O89054;Q3UCF8;Q3UGS0;Q3TSB7;Q3UBP6;Q3UBQ4	B2RRX1_MOUSE Actin, beta OS=Mus musculus GN=Actb PE=2 SV=1	60734.3	15913	103176	119283	40572.6	110435	74098.1	157457	37343.3	54580.7	3335.59	2400.19	600.218	13135.3	9186.87	2858.86	7502.61	5168.18	100470	2025.44	2525.43	1317.44	2791.29	8603.4	11740.5	8011.27	11010.8	23215.7	112002	140511	1346.01	0	415.842	813.047	8595.65	1510.57	10228.6	15092.5	15204.6
58.7718	3	652.026	1953.06	0.000246819	0.126376	55.56	VAPEEHPVLLTEAPLNPK	B2RRX1	B2RRX1;Q3UA89;Q3U804;E9Q5F4;Q3TIJ9;Q9QZ83;A1E281;G3UZ07;Q3UAA9;Q3UCF8;Q3UGS0;Q3TSB7	B2RRX1_MOUSE Actin, beta OS=Mus musculus GN=Actb PE=2 SV=1	2.64688e+07	3.31241e+07	3.60766e+07	2.44924e+07	3.08919e+07	2.73872e+07	2.99796e+07	2.99566e+07	3.07752e+07	2.8937e+07	1.29036e+07	1.26795e+07	1.59756e+07	1.26431e+07	1.12567e+07	1.11385e+07	1.4946e+07	1.38882e+07	1.64457e+07	1.61122e+07	1.79945e+07	2.023e+07	8.91527e+06	8.79523e+06	1.35139e+07	1.46767e+07	1.34172e+07	1.25471e+07	2.31832e+07	1.73865e+07	1.29696e+07	1.48681e+07	1.34014e+07	1.29918e+07	1.44933e+07	1.62052e+07	1.14466e+07	1.17217e+07	1.8142e+07
40.7666	3	506.238	1515.69	-0.00211633	-1.39627	55.95	QEYDESGPSIVHR	B2RRX1	B2RRX1;Q3UA89;Q3U804;Q3TIJ9;F8WGM8;E9Q1F2;Q99NC5;B1ATY1;Q3UAA9;Q3UCF8;Q3UGS0;Q3TSB7;Q3UBP6;Q3UBQ4	B2RRX1_MOUSE Actin, beta OS=Mus musculus GN=Actb PE=2 SV=1	814484	2.85398e+06	1.35013e+06	962391	535606	819161	635724	1.2113e+06	1.72635e+06	1.14421e+06	1.19711e+06	742425	1.23685e+06	853873	614899	699458	1.12427e+06	711480	615762	1.08449e+06	877229	851189	797553	966211	690343	797561	616500	229293	654745	785020	938825	1.30634e+06	1.1927e+06	746678	669340	950848	714987	782622	918417
42.7764	2	589.31	1176.61	0.000134878	0.114633	58.27	EITALAPSTMK	B2RRX1	B2RRX1;Q3UA89;Q3U804;Q3TIJ9;Q9QZ83;F8WGM8;Q61272;E9Q1F2;Q99NC5;B1ATY1;Q3UAA9;Q3UCF8;Q3UGS0;Q3TSB7;P62737;Q61264;Q61275;Q3TG92	B2RRX1_MOUSE Actin, beta OS=Mus musculus GN=Actb PE=2 SV=1	1.64122e+07	1.61063e+07	9.81216e+06	1.95702e+07	1.6951e+07	1.39551e+07	1.7786e+07	1.26338e+07	1.4657e+07	1.45181e+07	7.43289e+06	4.95587e+06	1.18805e+07	5.3764e+06	5.72956e+06	6.82507e+06	8.69162e+06	9.43638e+06	4.87131e+06	9.89761e+06	8.26752e+06	8.39047e+06	6.38244e+06	8.46799e+06	5.26623e+06	6.63615e+06	7.57161e+06	8.30534e+06	5.73521e+06	6.13547e+06	9.40782e+06	1.23423e+07	8.57247e+06	6.90334e+06	8.42916e+06	9.91141e+06	3.85727e+06	4.11614e+06	6.87322e+06
29.9113	2	677.815	1353.62	0.000239334	0.176811	61	DSYVGDEAQSKR	B2RRX1	B2RRX1;Q3UA89;Q3U804;E9Q5F4;Q3TIJ9;Q9QZ83;Q61272;A1E281;G3UZ07;Q8CF71;Q3UAA9;Q3UCF8;Q3UBP6;D3Z2K3;D3YZY0;Q61273;Q3UBQ4;P62737;Q61264;Q61275;Q3TG92	B2RRX1_MOUSE Actin, beta OS=Mus musculus GN=Actb PE=2 SV=1	17313.2	9745.34	4533.67	509.713	11631.2	10690.6	11205.9	22102.4	35575.7	20957.1	4201.41	11002.6	16049.7	7736.53	224939	504728	506008	794957	688169	591854	689567	13276.9	13416.8	11898	63338	31041.9	20152.5	13844	33448.9	14671.5	24670.3	37378.8	10122.4	13966.5	10697.6	12550.9	10573.5	9506.35	22149.3
74.0634	3	739.028	2214.06	0.000689201	0.311284	62.65	DLYANTVLSGGTTMYPGIADR	B2RRX1	B2RRX1;Q3UA89;Q3U804;Q9QZ83;F8WGM8;E9Q1F2;Q99NC5;B1ATY1;Q3UCF8;Q3UGS0;Q3TSB7;Q3UBP6;Q3UBQ4	B2RRX1_MOUSE Actin, beta OS=Mus musculus GN=Actb PE=2 SV=1	41135.8	19581.8	138664	37807.7	19565.4	121379	24152.6	57041.9	55521.9	113881	12394.3	41128.3	10597.7	18101	7628.53	13789.5	11930.3	16174.6	69668.1	32302.4	11028.5	109683	17569.9	16777.1	109340	42278	16561.9	21439.8	130345	169164	5526.33	13318.5	8229.01	14638.3	27328.2	20761.9	47642.8	32564.1	96693.8
44.5773	2	566.766	1131.52	-0.00180161	-1.59221	63.02	GYSFTTTAER	B2RRX1	B2RRX1;Q3U804;E9Q5F4;Q3TIJ9;Q9QZ83;G3UZ07;E9Q1F2;Q3UAA9;O89054;Q6IWE2;Q3UCF8;Q3UGS0;Q3TSB7;Q3UBP6;Q3UBQ4	B2RRX1_MOUSE Actin, beta OS=Mus musculus GN=Actb PE=2 SV=1	7.67135e+06	7.20852e+06	2.97371e+06	6.51198e+06	6.0841e+06	8.19003e+06	6.31297e+06	8.20817e+06	7.95887e+06	8.06829e+06	2.76681e+06	2.59446e+06	3.42351e+06	2.20871e+06	1.36042e+06	1.57933e+06	2.44064e+06	3.13306e+06	2.50025e+06	3.28966e+06	2.90891e+06	3.91503e+06	2.81789e+06	2.7525e+06	2.69082e+06	2.50812e+06	3.38537e+06	3.01678e+06	3.82524e+06	4.23175e+06	2.96043e+06	4.32342e+06	2.70775e+06	2.49911e+06	3.02757e+06	3.41785e+06	1.93656e+06	1.84334e+06	4.21061e+06
40.7963	2	758.854	1515.69	-0.00186069	-1.22762	64.02	QEYDESGPSIVHR	B2RRX1	B2RRX1;Q3UA89;Q3U804;Q3TIJ9;F8WGM8;E9Q1F2;Q99NC5;B1ATY1;Q3UAA9;Q3UCF8;Q3UGS0;Q3TSB7;Q3UBP6;Q3UBQ4	B2RRX1_MOUSE Actin, beta OS=Mus musculus GN=Actb PE=2 SV=1	259207	488316	273830	376766	195229	270603	284246	175304	238741	277995	148986	56375	142392	114171	113588	122503	188713	105986	64492.1	161021	103423	93223.2	69112	179019	111473	137189	63925.8	100795	127545	122660	203037	208605	185722	66321.2	198765	119922	114688	133493	143759
65.2989	2	895.949	1789.88	-0.00136042	-0.760062	64.73	SYELPDGQVITIGNER	B2RRX1	B2RRX1;Q3UA89;Q3U804;E9Q5F4;Q3TIJ9;Q9QZ83;Q61272;E9Q1F2;Q99NC5;Q3UAA9;Q6IWE2;Q3UCF8;Q3UGS0;Q3TSB7;Q3UBP6;D3YZY0;Q3UBQ4;P62737;Q61264;Q61275;Q3TG92;Q8BFZ3	B2RRX1_MOUSE Actin, beta OS=Mus musculus GN=Actb PE=2 SV=1	222250	38021.8	48237.5	31022.5	37644.2	150467	24170.1	125692	94245.9	133279	25711.4	76135.8	23240.6	21729.9	23246	18814	19636.6	24923.6	64807	28159.7	23605.7	90232.6	22374.6	33487.6	121159	31306.3	37097	35070.1	152444	59750.8	15565.7	12723.1	17808.3	28257.3	44629	20027.4	62066.1	69062.2	140096
53.0081	2	599.856	1197.7	-0.00104583	-0.873199	65.07	AVFPSIVGRPR	B2RRX1	B2RRX1;Q3UA89;Q3U804;E9Q5F4;Q3TIJ9;Q7M0E4;A1E281;G3UZ07;E9Q1F2;F6WX90;B1ATY1;Q3UAA9;E9Q2D1;Q3UGS0;Q3TSB7;Q3UBP6;D3Z2K3;D3YZY0;Q61273;Q3UBQ4;P62737;Q61275;Q3TG92	B2RRX1_MOUSE Actin, beta OS=Mus musculus GN=Actb PE=2 SV=1	1.4855e+06	1.10956e+06	1.6335e+06	2.02933e+06	2.0186e+06	1.70949e+06	2.47158e+06	1.48902e+06	2.0641e+06	1.92252e+06	470978	381538	822083	799086	1.65732e+06	1.2093e+06	1.13684e+06	669917	1.31137e+06	797910	1.06589e+06	664824	379721	467825	624046	980790	242850	408559	1.02436e+06	954276	932842	663649	628909	583855	942324	886196	909077	1.09269e+06	831677
61.6943	3	787.058	2358.15	-0.000751643	-0.318742	72.91	KDLYANTVLSGGTTMYPGIADR	B2RRX1	B2RRX1;Q3UA89;Q3U804;Q9QZ83;F8WGM8;E9Q1F2;Q99NC5;B1ATY1;Q3UCF8;Q3UGS0;Q3TSB7;Q3UBP6;Q3UBQ4	B2RRX1_MOUSE Actin, beta OS=Mus musculus GN=Actb PE=2 SV=1	665219	1.21923e+06	1.02618e+06	708391	988228	627427	974455	785902	894323	627878	524111	439069	542676	390016	303297	363564	468952	422483	352331	454992	615286	574720	355866	328982	267783	446863	481042	403126	379826	364497	417652	397825	447916	557731	364024	476724	281087	319555	347031
31.6293	2	599.765	1197.52	0.000394672	0.329576	74.61	DSYVGDEAQSK	B2RRX1	B2RRX1;Q3UA89;Q3U804;E9Q5F4;Q3TIJ9;Q9QZ83;Q61272;A1E281;G3UZ07;Q8CF71;Q3UAA9;Q3UCF8;Q3TSB7;Q3UBP6;D3Z2K3;D3YZY0;Q61273;Q3UBQ4;P62737;Q61264;Q61275;Q3TG92	B2RRX1_MOUSE Actin, beta OS=Mus musculus GN=Actb PE=2 SV=1	115169	111886	50679.5	133333	88969	97623.7	128365	123125	132458	102142	55415.4	38519.3	67487.1	30275.9	851486	1.69992e+06	2.23367e+06	2.70955e+06	1.87781e+06	2.37139e+06	2.6167e+06	65777	98729	104318	431244	255373	169078	168853	204083	70320	137954	404029	113045	60747.8	63896.1	74426.4	45121.6	54626	95772.1
72.4211	3	856.064	2565.17	0.007723	3.01073	79.85	LCYVALDFEQEMATAASSSSLEK	B2RRX1	B2RRX1;Q3UA89;Q3U804;E9Q5F4;Q9QZ83;E9Q1F2;Q3UAA9;O89054;Q6IWE2;Q3UCF8;Q3UGS0;Q3TSB7;Q3UBP6;Q3UBQ4	B2RRX1_MOUSE Actin, beta OS=Mus musculus GN=Actb PE=2 SV=1	433509	393009	642796	763187	744693	571298	619579	707765	344652	422140	436140	289603	297687	419710	202650	335747	338978	404208	395690	339259	376339	446774	265152	314596	150606	224792	479338	462360	339047	271117	404600	82762.7	299564	582531	385099	273712	212794	207359	277033
35.1706	2	488.728	975.442	0.000669508	0.686364	81.02	AGFAGDDAPR	B2RRX1	B2RRX1;Q3UA89;E9Q5F4;A1E281;G3UZ07;E9Q1F2;F6WX90;B1ATY1;Q3UAA9;E9Q2D1;Q3UGS0;Q3TSB7;Q3UBP6;D3Z2K3;D3YZY0;Q61273;P62737;Q3TG92	B2RRX1_MOUSE Actin, beta OS=Mus musculus GN=Actb PE=2 SV=1	1.25808e+06	194313	125775	525277	1.45869e+06	258619	334937	564073	328208	286269	126669	97875	438506	73464.7	5.51301e+06	6.71782e+06	7.48255e+06	8.44047e+06	5.99888e+06	7.39245e+06	7.53512e+06	216276	4.15617e+06	1.01831e+06	4.33751e+06	3.62117e+06	3.41171e+06	3.45705e+06	3.94437e+06	2.80783e+06	4.63374e+06	6.91876e+06	4.17616e+06	2.23969e+06	1.58343e+06	2.53838e+06	2.02354e+06	1.98605e+06	3.89411e+06
86.2157	3	850.729	2549.17	-0.000469823	-0.184305	88.32	LCYVALDFEQEMATAASSSSLEK	B2RRX1	B2RRX1;Q3UA89;Q3U804;E9Q5F4;Q9QZ83;E9Q1F2;Q3UAA9;O89054;Q6IWE2;Q3UCF8;Q3UGS0;Q3TSB7;Q3UBP6;Q3UBQ4	B2RRX1_MOUSE Actin, beta OS=Mus musculus GN=Actb PE=2 SV=1	103465	16795.9	134136	125329	37181.7	106415	77334.1	102294	33897.3	90775.7	5614.02	17088.4	2077.75	31475.6	7715.31	12013.2	11053.3	13556.3	132917	17066.9	2460.35	34030.9	9528.69	24715.8	30469.4	11544.6	24972.9	64396.4	113978	133940	3794.49	1425.38	1901.89	7242.66	25029.8	8664.3	24386.9	20708	52621.3
75.8196	3	1088.49	3262.45	0.0012133	0.371898	93.45	CPEALFQPSFLGMESCGIHETTFNSIMK	B2RRX1	B2RRX1;Q3UA89;Q3U804;Q3TIJ9;Q9QZ83;F8WGM8;E9Q1F2;Q99NC5;Q3UAA9;O89054;Q3UCF8;Q3UGS0;Q3TSB7;Q3UBP6;Q3UBQ4	B2RRX1_MOUSE Actin, beta OS=Mus musculus GN=Actb PE=2 SV=1	190528	325491	360121	513114	636728	166824	487663	369948	164510	120131	81440.6	25676.8	15214.4	90384.2	113861	99325.7	97263.8	56955.2	98288.9	33836.9	91984.4	34000.3	56047.4	64141.7	18418.7	84190.1	151238	174806	87517.3	86461.3	73771.3	5015.75	46384.1	75869.2	58571.2	29432.3	37306.8	50607.7	23116.8
69.3069	3	744.361	2230.06	0.00285703	1.28115	93.91	DLYANTVLSGGTTMYPGIADR	B2RRX1	B2RRX1;Q3UA89;Q3U804;Q9QZ83;F8WGM8;E9Q1F2;Q99NC5;B1ATY1;Q3UCF8;Q3UGS0;Q3TSB7;Q3UBP6;Q3UBQ4	B2RRX1_MOUSE Actin, beta OS=Mus musculus GN=Actb PE=2 SV=1	1.27049e+06	1.67042e+06	2.48033e+06	1.22759e+06	1.55169e+06	1.39198e+06	1.42895e+06	1.23394e+06	1.5747e+06	1.04114e+06	1.02788e+06	753520	741317	921750	363306	589571	709677	981795	703668	894279	1.11049e+06	1.36659e+06	856024	889438	502298	727294	1.04064e+06	996943	766693	867031	859852	418446	711497	1.20872e+06	925484	795305	447894	431331	723899
58.7718	2	977.536	1953.06	-0.000515315	-0.263851	94.52	VAPEEHPVLLTEAPLNPK	B2RRX1	B2RRX1;Q3UA89;Q3U804;E9Q5F4;Q3TIJ9;Q9QZ83;A1E281;G3UZ07;Q3UAA9;Q3UCF8;Q3UGS0;Q3TSB7	B2RRX1_MOUSE Actin, beta OS=Mus musculus GN=Actb PE=2 SV=1	2.84304e+06	3.76626e+06	3.09897e+06	3.43735e+06	3.81176e+06	3.26508e+06	4.40284e+06	3.5571e+06	3.2664e+06	3.19346e+06	880123	520145	1.01832e+06	935471	1.18283e+06	1.03265e+06	1.48403e+06	1.0382e+06	1.47358e+06	1.00673e+06	1.87292e+06	1.06125e+06	635381	813714	993433	1.26888e+06	1.13574e+06	1.34409e+06	2.69717e+06	1.78058e+06	1.64127e+06	1.3281e+06	1.30284e+06	1.2293e+06	1.62208e+06	1.23418e+06	896973	975152	1.38548e+06
70.1091	2	895.95	1789.88	-0.000126645	-0.0707561	99.23	SYELPDGQVITIGNER	B2RRX1	B2RRX1;Q3UA89;Q3U804;E9Q5F4;Q3TIJ9;Q9QZ83;Q61272;E9Q1F2;Q99NC5;Q3UAA9;Q6IWE2;Q3UCF8;Q3UGS0;Q3TSB7;Q3UBP6;D3YZY0;Q3UBQ4;P62737;Q61264;Q61275;Q3TG92;Q8BFZ3	B2RRX1_MOUSE Actin, beta OS=Mus musculus GN=Actb PE=2 SV=1	7.74371e+06	503235	1.45116e+06	474470	807423	5.40927e+06	458176	4.70862e+06	2.6429e+06	5.11742e+06	122874	2.13703e+06	73912.4	109492	801070	139746	169629	359954	2.5273e+06	819692	226826	2.96453e+06	198105	297064	4.43088e+06	564865	206198	355018	4.93352e+06	3.6644e+06	46010.2	154979	62989	104195	1.09422e+06	378316	2.11628e+06	2.04207e+06	5.45018e+06
74.0634	2	1108.04	2214.06	0.000426484	0.192625	103.01	DLYANTVLSGGTTMYPGIADR	B2RRX1	B2RRX1;Q3UA89;Q3U804;Q9QZ83;F8WGM8;E9Q1F2;Q99NC5;B1ATY1;Q3UCF8;Q3UGS0;Q3TSB7;Q3UBP6;Q3UBQ4	B2RRX1_MOUSE Actin, beta OS=Mus musculus GN=Actb PE=2 SV=1	516861	166785	542641	375314	180769	995000	176048	864925	631588	1.56109e+06	72549	302145	4600.23	107951	46018.2	54682.6	75865	95590.1	536997	172338	42788.2	542565	78028.7	132105	678411	89531.1	123795	185874	860848	1.05203e+06	10007.3	19421.9	22488.5	28595.9	141088	73008.9	253166	168860	696007
67.8927	2	1116.53	2231.04	-0.000146678	-0.0657444	103.87	DLYANTVLSGGTTMYPGIADR	B2RRX1	B2RRX1;Q3UA89;Q3U804;Q9QZ83;F8WGM8;E9Q1F2;Q99NC5;B1ATY1;Q3UCF8;Q3UGS0;Q3TSB7;Q3UBP6;Q3UBQ4	B2RRX1_MOUSE Actin, beta OS=Mus musculus GN=Actb PE=2 SV=1	110479	165321	112732	122658	163728	102953	158871	130914	155208	106124	53818.3	35387.7	56227.9	59741.1	25320.1	27622.1	58820.9	73352.4	44004.1	62292.2	72348.8	41771.6	81841.3	66334.5	23177.7	43811.2	68391.5	48713.7	44156	57355.6	55646.3	38664.6	61660.5	77632.1	42008	52672.3	18933.9	27945.6	45035.1
69.3717	2	1116.04	2230.06	0.000455629	0.204313	124.56	DLYANTVLSGGTTMYPGIADR	B2RRX1	B2RRX1;Q3UA89;Q3U804;Q9QZ83;F8WGM8;E9Q1F2;Q99NC5;B1ATY1;Q3UCF8;Q3UGS0;Q3TSB7;Q3UBP6;Q3UBQ4	B2RRX1_MOUSE Actin, beta OS=Mus musculus GN=Actb PE=2 SV=1	5.44067e+06	7.96488e+06	5.1447e+06	6.18844e+06	6.59669e+06	4.8803e+06	7.57944e+06	6.61038e+06	7.31871e+06	5.1481e+06	2.50429e+06	1.9963e+06	2.31359e+06	2.07577e+06	1.21796e+06	1.46457e+06	2.60473e+06	3.40582e+06	2.00183e+06	2.52926e+06	3.29178e+06	2.98097e+06	4.0497e+06	3.25876e+06	1.31177e+06	2.24152e+06	3.55464e+06	3.03354e+06	2.32714e+06	2.84271e+06	2.83547e+06	1.73654e+06	2.73442e+06	3.16436e+06	2.37613e+06	2.1313e+06	1.18731e+06	1.24259e+06	1.99238e+06
86.1866	2	1275.59	2549.17	-0.000555277	-0.217827	153.77	LCYVALDFEQEMATAASSSSLEK	B2RRX1	B2RRX1;Q3UA89;Q3U804;E9Q5F4;Q9QZ83;E9Q1F2;Q3UAA9;O89054;Q6IWE2;Q3UCF8;Q3UGS0;Q3TSB7;Q3UBP6;Q3UBQ4	B2RRX1_MOUSE Actin, beta OS=Mus musculus GN=Actb PE=2 SV=1	231757	50782.1	166950	230993	83519.9	193941	163850	471726	76014.2	211682	8971.6	35689.2	1666.5	55633.1	21285.2	16689.3	38673.9	26146.5	293126	31207.7	5894.76	56120.6	38909.9	54330.7	55095.8	23872.4	68748.1	121029	271497	408988	2325.79	359.034	4706.79	9530.9	40426.6	13421.9	30785.3	37219.9	89724.3
34.0532	2	515.756	1029.5	-5.71442e-05	-0.0555069	28.4	NQLSDPDIK	B2RS91	B2RS91	RRN3_MOUSE RNA polymerase I-specific transcription initiation factor RRN3 OS=Mus musculus GN=Rrn3 PE=1 SV=1	20777	836.638	886.922	4443.09	20303.8	661.88	4851.69	9602.74	2247.73	1012	2259.03	1238.93	13707.6	737.329	67177.3	89527.2	104997	118120	46332.9	61277.4	64235.5	3666.6	51850	28450.1	66483.3	55162.8	35071.2	51963.1	21950	11909.4	85147.5	100670	4677.98	34804.2	33559	33830.4	49960.5	38662.3	45688.8
54.9247	2	421.77	841.526	-0.00152892	-1.81684	28.06	LIINQLK	B2RSU4	B2RSU4	B2RSU4_MOUSE Fanconi anemia, complementation group D2 OS=Mus musculus GN=Fancd2 PE=2 SV=1	294010	338174	266502	169206	253398	282021	457820	353896	342488	283120	94380.1	79054.6	140267	92383.4	41205.7	35369.3	76626.8	68448	70959.8	88212.9	70603.7	78647.1	34889.3	32737	60516.5	67048.9	77558.8	60624.7	99175	95790.1	119566	156476	111232	94690.3	85208.8	85988.2	57730	55326.2	120051
33.2815	2	852.904	1703.79	-0.00345484	-2.02773	27.12	GQQELTQQTNEETAK	B2RSU6	B2RSU6;D3Z3H4	B2RSU6_MOUSE Cingulin-like 1 OS=Mus musculus GN=Cgnl1 PE=2 SV=1	90.8152	239.022	170.499	4808.75	22.7611	0	2647.08	257.062	10.7759	208.125	33.2102	14.0597	249.871	0	181.437	304.911	366.657	0	0	0	0	5.87604	389.185	211.37	195.186	521.434	0	702.223	899.693	167.667	650.572	452.144	169909	1835.84	1146.97	425.813	389.674	363.957	1064.51
78.6523	2	592.848	1183.68	-7.89668e-05	-0.0667129	71.57	GALIEELLQAK	B2RSU6	B2RSU6	B2RSU6_MOUSE Cingulin-like 1 OS=Mus musculus GN=Cgnl1 PE=2 SV=1	30672.9	41277.6	53493.3	49071.1	55873.9	29662.8	75320.8	62766.7	44647.9	45495.6	56225.5	59269.8	46523.2	62463.8	54822.5	52535.2	40248.5	35596.4	45417.7	38882.1	45057.3	51255.3	49320.3	45159.9	61904.3	70943.2	45464.4	50925.1	37515.6	38525	65600.5	46658.5	63375.5	68406.9	55308.7	70742.8	72908.9	80800.4	70967.2
32.3021	2	852.904	1703.79	-0.00242561	-1.42365	90.78	GQQELTQQTNEETAK	B2RSU6	B2RSU6;D3Z3H4	B2RSU6_MOUSE Cingulin-like 1 OS=Mus musculus GN=Cgnl1 PE=2 SV=1	14398.1	322.835	0	19.4817	8773.38	0	172.841	7071.65	917.233	0	2320.56	2134.96	13435	1625.91	83535.7	86861.9	62114	56243.3	38728.1	38705.2	47683.3	660.094	71844.6	19882.4	67363.5	72274.1	82886.2	80087.2	48706.3	36317.5	136057	172786	1255.47	98845	47009.5	58008.1	49413.3	52469	85075.5
47.0587	2	538.773	1075.53	-0.00121571	-1.13033	62.88	AMEIAEALGR	B2RT14	B2RT14	B2RT14_MOUSE MCG14318, isoform CRA_h OS=Mus musculus GN=Ugt1a5 PE=2 SV=1	21629.7	26271.3	24095.1	40361.6	22428.4	17922.2	27172	20938.3	19281.3	20450.5	24035.7	16694.6	23089.1	9716.33	22580.2	29928.2	25957.3	30847.2	21505.7	29187.2	47213.5	44541.6	52823	57565.3	18982.9	12804.1	243371	252166	24423.2	64868.3	14855.9	16386.7	22733.1	18535.8	12738.4	17485.4	22614.4	17420.8	21450.8
65.6111	2	556.316	1110.62	-0.00103387	-0.9309	35.09	DLFHTPILR	B2RT89	B2RT89	B2RT89_MOUSE Predicted OS=Mus musculus GN=Slc22a28 PE=2 SV=1	19441.1	25557.4	34268.8	22572.1	32760.2	22802.3	39033.1	29765	32454.2	25659.6	498.703	2049.5	0	792.292	777.313	497.626	1921.18	544.119	3761.05	0	1612.11	1704.49	555.139	318.405	408.745	1089.09	0	0	1860.94	16139	319.132	844.754	0	939.995	658.934	2139.16	1304.82	2821.08	0
61.9132	2	564.323	1126.63	-0.002187	-1.94118	35.5	ISIPLDSNLR	B2RT89	B2RT89;A0JNU1;Q687I4	B2RT89_MOUSE Predicted OS=Mus musculus GN=Slc22a28 PE=2 SV=1	582383	603940	575527	405812	567668	612479	516339	539796	664018	573356	177301	180478	209922	126561	114312	102028	122168	128762	109347	122273	110176	144483	141108	148053	111125	116175	136860	109804	151644	181620	157135	205248	174460	220984	133083	146030	118881	125071	137964
55.1696	2	536.803	1071.59	-0.000549186	-0.512495	55.01	ILSQDDLLR	B2RT89	B2RT89;A0JNU1;Q76M71;Q6A4K9	B2RT89_MOUSE Predicted OS=Mus musculus GN=Slc22a28 PE=2 SV=1	744285	652936	691248	438235	583195	703930	548730	554253	769460	683100	177690	168518	235653	159321	117980	94872.2	136596	134398	109020	149419	126428	139207	177563	160314	156036	144596	180098	141320	223608	189083	269845	308810	264106	257352	213953	237262	182895	158344	222795
36.2357	2	468.745	935.474	-0.00011348	-0.121307	25.62	MQSLSLNK	B2RTB0	B2RTB0;Q1WWJ8	B2RTB0_MOUSE MCG17262 OS=Mus musculus GN=Pdap1 PE=2 SV=1	207.624	34.5847	199.07	23.5877	178.06	167.805	8.25803	39.3715	58.6301	970.495	94.9495	87.6812	180.374	20.6849	1088.97	1111.12	1439.93	1896.25	3234.18	1989.2	1616.23	309.717	933.324	111.397	816.842	740.647	389.214	401.748	838.626	1028.32	104.028	237.563	32596.1	375.561	321.723	406.761	455.59	432.681	543.019
42.0735	3	405.231	1212.67	-0.000603439	-0.497611	29.96	KVTQLDLDGPK	B2RTB0	B2RTB0;Q1WWJ8	B2RTB0_MOUSE MCG17262 OS=Mus musculus GN=Pdap1 PE=2 SV=1	94292.9	140402	76467.3	173816	143297	105061	137988	119272	92545.5	158714	118924	107743	207149	118281	176689	167463	133391	100003	78076.6	134926	103852	139390	94745.9	121159	136986	110048	58059	79057.4	75642.7	64674.2	137983	148968	149315	95803.2	142899	108786	118150	124811	87872.1
35.3856	2	468.745	935.475	-2.86853e-05	-0.0306639	42.69	MQSLSLNK	B2RTB0	B2RTB0;Q1WWJ8	B2RTB0_MOUSE MCG17262 OS=Mus musculus GN=Pdap1 PE=2 SV=1	5164.52	945.904	870.062	5091.05	5708.01	454.46	2789.63	4085.08	2153.66	1302.33	1645.25	633.493	4303.53	500.183	94851.7	150756	111639	161885	87975.9	150279	144741	3212.7	26288.7	4503.57	50697.3	48401.6	26607.8	30962.8	28547.5	12525.2	52160.4	92089.1	10701.5	10707.9	6941.77	14594.3	10668.6	9537.74	19740.3
46.5976	2	543.295	1084.57	-0.00158265	-1.45923	49.92	VTQLDLDGPK	B2RTB0	B2RTB0;Q1WWJ8	B2RTB0_MOUSE MCG17262 OS=Mus musculus GN=Pdap1 PE=2 SV=1	246022	177438	116727	153238	138852	163003	144763	128388	141711	187403	205738	173660	321745	212151	168789	220613	169112	212428	166020	192595	141393	173560	196583	218229	184432	138115	134679	139946	139108	121330	217835	252892	216078	183909	174082	195651	147191	153422	134501
57.8419	3	518.614	1552.82	-0.00116749	-0.751854	55.54	KGVEGLIDIENPNR	B2RTB0	B2RTB0;Q1WWJ8	B2RTB0_MOUSE MCG17262 OS=Mus musculus GN=Pdap1 PE=2 SV=1	103999	105326	126817	75279.5	104310	86541.9	104307	106305	112453	90986.4	115284	125036	155408	133996	135678	124087	113685	102638	130513	110625	123211	126944	73792.7	59463.6	97048.8	103095	69663	66009.9	101824	82491.3	100173	110435	104738	108266	87133.1	109476	119531	112987	77662.6
26.7844	2	967.38	1932.75	9.40057e-05	0.0486384	58.18	ANEEDEQEEGGDGASGDPK	B2RTB0	B2RTB0	B2RTB0_MOUSE MCG17262 OS=Mus musculus GN=Pdap1 PE=2 SV=1	0	0.942996	0	0	16.6954	0	0	0	0	0	0	0	59.6761	5.13395	0	5045.98	6346.91	2466.15	3453.34	3982.43	10384	0	0	20.5017	0	12.1765	0	0	0	0	0	6.23234	0	86.1873	11.9537	0	0	19.6145	29.836
42.0735	2	607.342	1212.67	-0.00241548	-1.99187	66.39	KVTQLDLDGPK	B2RTB0	B2RTB0;Q1WWJ8	B2RTB0_MOUSE MCG17262 OS=Mus musculus GN=Pdap1 PE=2 SV=1	199625	197150	113852	237358	207433	201582	297462	126930	161650	254849	236423	154756	281583	184599	252401	327044	214159	193333	152402	246504	159591	182683	94381.5	214522	221257	199020	82108	143779	159379	119905	303900	276825	204832	143089	276395	183757	245556	220224	160307
63.7211	2	713.37	1424.73	-0.000600024	-0.421151	79.07	GVEGLIDIENPNR	B2RTB0	B2RTB0;Q1WWJ8	B2RTB0_MOUSE MCG17262 OS=Mus musculus GN=Pdap1 PE=2 SV=1	473104	483628	418008	329343	415835	453606	382928	424659	480869	454751	577041	641675	758724	552348	477306	448858	422472	541309	496874	519106	470062	545046	584389	456232	428544	427119	444591	360027	471121	396288	442806	530158	550049	741508	415733	535431	424497	414425	360112
58.9847	2	925.443	1848.87	-0.00183878	-0.994538	98.43	QYTSPEEIDAQLQAEK	B2RTB0	B2RTB0	B2RTB0_MOUSE MCG17262 OS=Mus musculus GN=Pdap1 PE=2 SV=1	570049	521096	331154	386514	432287	502173	411394	423069	510355	454606	663548	668335	914415	618956	529536	489924	455581	621937	493301	472148	566255	528696	698967	581433	491175	458378	544767	422202	395792	399829	559083	622409	565870	653794	490093	571129	416491	433136	372330
30.106	2	567.774	1133.53	-0.00209127	-1.84491	38.88	DAVTYTEHAK	B2RTM0	B2RTM0;Q61667	B2RTM0_MOUSE Histone H4 OS=Mus musculus GN=Gm11275 PE=2 SV=1	1132.81	586.987	113.116	622.867	362.517	490.798	482.396	722.841	1706.65	38.3977	500.019	139.396	919.958	322.113	561.984	4942.99	13333	44069.2	9678.02	12852.3	14845.4	495.536	2205.71	3994.64	1006.72	652.111	3219.32	316.573	559.889	286.444	1082.65	797.101	257.76	472.884	243.909	533.23	590.71	243.572	531.354
65.3607	2	663.852	1325.69	-0.000879189	-0.663193	47.14	TVTAMDVVYALK	B2RTM0	B2RTM0;Q61667	B2RTM0_MOUSE Histone H4 OS=Mus musculus GN=Gm11275 PE=2 SV=1	117700	22383.8	62243.8	18704.2	35640.9	46499.7	17558.5	43470.4	47781.4	37700.4	6424.08	64001.4	11141.7	11379.8	10976.1	7064.16	12212.1	22245.9	23050.5	5495.91	10138.3	31995	32668.4	50954.2	16447.2	7510.55	26729.1	50864.6	34157.9	681.786	12374.4	16281.9	21099.2	12852.2	14505.2	8971.87	28001.6	41411.1	32430.8
44.6067	3	442.589	1324.74	-0.00188187	-1.42055	53.09	DNIQGITKPAIR	B2RTM0	B2RTM0	B2RTM0_MOUSE Histone H4 OS=Mus musculus GN=Gm11275 PE=2 SV=1	516398	616461	542036	500708	348149	315125	282604	281949	321839	721893	735943	635092	232932	236389	129644	147612	661889	631674	251433	274246	278261	461293	855234	1.14198e+06	107327	97275.1	1.02394e+06	1.18505e+06	229983	152886	366681	525050	367047	308570	166407	158991	196400	154585	138532
44.6067	2	663.38	1324.74	-0.00177047	-1.33646	63.54	DNIQGITKPAIR	B2RTM0	B2RTM0	B2RTM0_MOUSE Histone H4 OS=Mus musculus GN=Gm11275 PE=2 SV=1	379560	364889	244643	345004	244391	245145	223450	140173	227499	409236	421519	262496	110364	122396	73431.5	113307	482719	495892	172338	202971	164468	234564	462853	762327	86173	63691.6	538507	851401	147483	93310.5	260410	388390	256317	173510	109545	110946	123639	112893	99233.2
63.9735	2	495.292	988.57	-0.000624456	-0.631676	66.67	VFLENVIR	B2RTM0	B2RTM0;Q61667;Q6B822	B2RTM0_MOUSE Histone H4 OS=Mus musculus GN=Gm11275 PE=2 SV=1	302252	454047	407215	271954	326014	174939	213223	191566	307794	226427	351447	319266	96367.1	95708.2	54528.4	60456.6	384834	315642	95844.6	140753	128231	139563	592027	553926	66289.7	62569.3	684905	672897	102604	88694.4	148744	177895	249228	305620	79384.3	88885.8	104135	113194	105640
49.5535	2	682.861	1363.71	-0.00229516	-1.68302	36.8	ATAAFNNVGTAISK	B2RUC1	B2RUC1	B2RUC1_MOUSE Tpd52l1 protein OS=Mus musculus GN=Tpd52l1 PE=2 SV=1	59479.1	64663.9	49123.7	63596.7	72244.3	76759.3	81297.5	51635.4	63225.4	62626.9	53899.3	43236.1	68675	47899.1	43369.5	42791.6	66305.5	67665.8	60900.3	59485.3	44967	50685	69975.5	77609.9	50618.4	56034.9	67461.6	72245.2	43194.6	76334.2	60189.5	69544.3	69610.4	54790.6	58798.9	58343.8	46204.8	52571.6	38553.8
52.1533	2	611.312	1220.61	0.00183266	1.50143	34.46	VFQVDYEPPK	B2RUH8	B2RUH8	B2RUH8_MOUSE 6330439K17Rik protein OS=Mus musculus GN=Dzank1 PE=2 SV=1	335319	403148	344224	321567	297980	232064	517965	297589	408583	218862	215451	143363	428983	214150	164182	152723	225517	246236	144162	200670	208146	66414.9	242811	238151	118381	198588	197809	202048	173591	140985	335300	323229	360211	314156	258267	278500	139035	153311	229217
79.9075	2	776.425	1550.83	0.000363749	0.234551	30.19	LDPTFASATLLFQK	B2RUJ7	B2RUJ7	B2RUJ7_MOUSE Xanthine dehydrogenase OS=Mus musculus GN=Xdh PE=2 SV=1	7038.96	8766.67	8727.77	9102.77	10487.1	9405.39	11580.3	12456.8	5724.84	8555.99	3777.19	2367.27	1967.59	2683.39	2419.94	1346.02	4127.34	3013.71	5286.98	5050.58	4838.33	5848.41	3542.36	669.211	4168.45	3849.93	3128.11	3324.8	8894.79	9295.02	2025.52	414.822	2973.23	2582.83	4935.05	2876.31	1450.57	1535.23	4855.65
61.8528	3	565.637	1693.89	-0.000802199	-0.473584	25.73	ALAILEEHVTDENLK	B2RVP3	B2RVP3	B2RVP3_MOUSE RIKEN cDNA 1810049H13 gene OS=Mus musculus GN=Oxld1 PE=2 SV=1	54443.2	45011.4	58060.3	46373.2	62192.9	37983.7	52590.1	52277.2	24342.1	45582.8	67516.3	68040.4	93719.7	84096	105838	80797.1	72609.1	47917.6	89677.1	71592.4	66047.7	68668.8	31470.4	32329.3	53586	59351	42760.1	35542.9	54108.3	57725.5	45232.6	41527.2	56513.4	74058.6	58910.9	63414.6	78361	67771.5	51738.4
42.7457	2	425.766	849.518	-0.000370813	-0.436498	41.01	HLQLAIR	B2RVP5	B2RVP5;B2RWH3;P27661;A0AUV1;Q3TFU6	B2RVP5_MOUSE Histone H2A OS=Mus musculus GN=H2afv PE=2 SV=1	393408	196224	310072	529385	466196	349503	431815	294509	317577	325840	77935.4	41662.9	60198.8	31965.8	215739	171874	348473	117383	232859	172512	173567	83629.5	114323	112875	112549	174052	61772.8	105242	156160	285248	110530	100593	77947.6	54259.5	86126.6	181601	135712	191293	144321
59.6412	2	559.782	1117.55	-0.000540522	-0.483666	53.25	GDEELDSLIK	B2RVP5	B2RVP5;Q3TFU6;Q3UA95	B2RVP5_MOUSE Histone H2A OS=Mus musculus GN=H2afv PE=2 SV=1	85335.5	103364	103027	76001.3	77963.6	90441.3	47852.8	69062.3	98215.7	90950.1	62708.8	50465	52330.3	36627.5	41548.2	30400.5	56130.1	63017.9	43801	55101.1	47534.6	69846.5	226834	221716	43081.6	40232.5	121519	102683	74749.2	63271.8	31442.9	65702.3	59657	54168.2	44522.2	55284.1	48047.7	44588.9	69694.6
55.8417	2	472.769	943.523	-0.000515131	-0.545965	71.51	AGLQFPVGR	B2RVP5	B2RVP5;B2RWH3;G3UWL7;P27661;A0AUV1;Q3UA95	B2RVP5_MOUSE Histone H2A OS=Mus musculus GN=H2afv PE=2 SV=1	4.79166e+06	4.50062e+06	4.7221e+06	3.38136e+06	3.32237e+06	3.7738e+06	3.48633e+06	3.71868e+06	4.41384e+06	3.79984e+06	1.47461e+06	1.318e+06	1.59284e+06	987710	978539	885033	1.70246e+06	1.72704e+06	1.51413e+06	1.71004e+06	1.83844e+06	2.05308e+06	4.72048e+06	4.63462e+06	1.43928e+06	1.26173e+06	3.42882e+06	2.90258e+06	2.53695e+06	2.48098e+06	1.37437e+06	1.63004e+06	1.6026e+06	1.52761e+06	1.7767e+06	1.79413e+06	1.11917e+06	1.05279e+06	2.04593e+06
55.2894	3	424.898	1271.67	-0.000515007	-0.404984	28.67	NDEELNKLLGK	B2RWH3	B2RWH3	B2RWH3_MOUSE Histone H2A OS=Mus musculus GN=Hist2h2aa1 PE=2 SV=1	95029.2	22120.4	67523.4	41072.1	49582.3	56490.6	29711.3	74448.9	79940.8	106588	13181.7	49621.5	42447.1	35458.3	42818.2	26706	34176.7	62331.8	47551.5	31830.6	53207.6	60155.5	148735	64602.2	52201.2	44930.3	101765	60740.8	66152	69259.6	33228.2	36019.6	32158	50604.6	41391.2	44532.4	61373.4	41079.9	47778
42.7457	2	425.766	849.518	-0.000370813	-0.436498	41.01	HLQLAIR	B2RWH3	B2RWH3;P27661;A0AUV1;B2RVP5;Q3TFU6	B2RWH3_MOUSE Histone H2A OS=Mus musculus GN=Hist2h2aa1 PE=2 SV=1	393408	196224	310072	529385	466196	349503	431815	294509	317577	325840	77935.4	41662.9	60198.8	31965.8	215739	171874	348473	117383	232859	172512	173567	83629.5	114323	112875	112549	174052	61772.8	105242	156160	285248	110530	100593	77947.6	54259.5	86126.6	181601	135712	191293	144321
85.1667	3	644.395	1930.16	0.000628927	0.325842	42.23	VTIAQGGVLPNIQAVLLPK	B2RWH3	B2RWH3;A0AUV1;Q61668	B2RWH3_MOUSE Histone H2A OS=Mus musculus GN=Hist2h2aa1 PE=2 SV=1	1.26127e+06	844738	1.77514e+06	1.71531e+06	964172	770460	1.22997e+06	971748	702141	616949	207475	292729	169976	293501	288125	237670	292948	310517	396725	251540	351246	374304	1.11932e+06	1.05844e+06	383160	351799	1.16036e+06	1.60615e+06	840044	888986	340666	144552	295686	337690	318858	290956	196187	174295	491372
55.4095	2	636.843	1271.67	-0.00119763	-0.941778	61.06	NDEELNKLLGK	B2RWH3	B2RWH3	B2RWH3_MOUSE Histone H2A OS=Mus musculus GN=Hist2h2aa1 PE=2 SV=1	186903	89425.7	125050	120920	138382	191192	128796	183037	213197	232420	58587.3	85232.4	113998	77359.7	123450	73772.5	97126.3	145836	100211	77631.1	106450	95739.9	198051	169936	94110.1	99563.4	167934	151020	141185	97262.9	118378	94088.7	89690.4	103565	114677	111211	112973	85454.6	112427
55.8417	2	472.769	943.523	-0.000515131	-0.545965	71.51	AGLQFPVGR	B2RWH3	B2RWH3;G3UWL7;P27661;A0AUV1;B2RVP5;Q3UA95	B2RWH3_MOUSE Histone H2A OS=Mus musculus GN=Hist2h2aa1 PE=2 SV=1	4.79166e+06	4.50062e+06	4.7221e+06	3.38136e+06	3.32237e+06	3.7738e+06	3.48633e+06	3.71868e+06	4.41384e+06	3.79984e+06	1.47461e+06	1.318e+06	1.59284e+06	987710	978539	885033	1.70246e+06	1.72704e+06	1.51413e+06	1.71004e+06	1.83844e+06	2.05308e+06	4.72048e+06	4.63462e+06	1.43928e+06	1.26173e+06	3.42882e+06	2.90258e+06	2.53695e+06	2.48098e+06	1.37437e+06	1.63004e+06	1.6026e+06	1.52761e+06	1.7767e+06	1.79413e+06	1.11917e+06	1.05279e+06	2.04593e+06
85.1319	2	966.089	1930.16	0.00121776	0.630912	80.18	VTIAQGGVLPNIQAVLLPK	B2RWH3	B2RWH3;A0AUV1;Q61668	B2RWH3_MOUSE Histone H2A OS=Mus musculus GN=Hist2h2aa1 PE=2 SV=1	4.85742e+06	4.72218e+06	5.77244e+06	5.3551e+06	4.26937e+06	4.57341e+06	6.31241e+06	6.8021e+06	5.67579e+06	4.46443e+06	1.1639e+06	1.40949e+06	825234	1.28924e+06	1.47626e+06	1.28897e+06	1.62952e+06	1.56349e+06	2.10694e+06	1.22569e+06	1.49549e+06	1.86903e+06	8.0615e+06	6.42448e+06	1.41136e+06	1.60457e+06	5.98135e+06	7.22891e+06	4.04733e+06	4.54254e+06	1.541e+06	600704	1.44469e+06	1.42717e+06	1.72228e+06	1.22631e+06	921434	959901	2.68566e+06
64.1627	2	595.815	1189.62	-0.00328902	-2.76477	31.03	SSEDLLSALQK	B2RWR8	B2RWR8;Q6A077	B2RWR8_MOUSE Myosin VI OS=Mus musculus GN=Myo6 PE=2 SV=1	87819.3	131912	315834	247512	58536	75167.6	92909.9	108262	88043.4	64736.5	24789.4	51555.8	50473.5	28890.9	183811	8847.2	25416.1	38335	91251.5	10889.5	23796	40537.3	67013.5	45958.5	46416.1	34911.4	67900.3	270524	221159	349229	142901	17655.9	348989	8691.66	249983	12251.1	87514.1	259305	115133
39.2405	2	595.814	1189.61	-0.0058483	-4.91611	32.54	SSEDLLSALQK	B2RWR8	B2RWR8;Q6A077	B2RWR8_MOUSE Myosin VI OS=Mus musculus GN=Myo6 PE=2 SV=1	61480.2	45489.6	26774.8	86495.4	54580.4	57407.7	69765.1	53509.7	39667	44066.4	36480.5	27342.8	49164.7	11215.3	34076.1	36689	56361.4	53915.7	26622.5	42301.1	38313.8	32366.3	190571	227884	49367.4	43192.4	343919	477408	41769.6	38316.6	75439.1	83740.2	67137.9	42904	66583	51233.9	54496.6	49323.7	48917.2
37.9347	3	696.997	2087.97	0.00287895	1.37883	53.03	QREEESQQQAVLAQECR	B2RWR8	B2RWR8;Q6A077	B2RWR8_MOUSE Myosin VI OS=Mus musculus GN=Myo6 PE=2 SV=1	41896.4	42243.9	21591.9	70591.7	42682.1	66940.9	58658.2	44514.2	42952.4	57670.6	42119.8	47518.3	47093.5	30760.7	34238.4	19447.7	12964.5	12684.3	12245.9	11157.5	11822	16077	15456.2	18716.8	16998.4	20845.2	36531.8	32266.5	21771.8	23169.9	44055.7	36719.6	52137.7	51972.8	64080.2	42812.5	46626.3	43442.9	49816
53.2606	2	561.295	1120.58	-0.0010836	-0.967	66.62	ALGLNEVDYK	B2RWR8	B2RWR8;Q6A077	B2RWR8_MOUSE Myosin VI OS=Mus musculus GN=Myo6 PE=2 SV=1	138419	95596.5	82578.8	97910.5	86101	79928.7	102848	79232.2	111041	83976	29667.7	33188.6	43448.8	19113.6	21965.4	16569.2	27709.1	27750.4	31373.1	37230.7	36181.3	35152.4	46928.3	40028.1	44278.9	27288.1	75916.6	55809.2	50126.5	44392	34145.7	31150.6	42310.8	35089.5	42729.7	37849.6	33737.5	35960.5	58878.5
77.3812	2	793.432	1584.85	-0.0011763	-0.742214	116.24	IVEANPLLEAFGNAK	B2RWR8	B2RWR8;Q8BK95	B2RWR8_MOUSE Myosin VI OS=Mus musculus GN=Myo6 PE=2 SV=1	183605	264023	230372	195245	202977	168962	244815	230770	244209	223407	71040.5	66574.3	52973.6	54903.1	52103.9	46046.1	68321.7	65608.2	80731.4	81482.4	93520.6	99858.4	68858.8	61302.3	63051.9	75659.9	100508	117666	115287	100735	91546.9	73193.1	78834.8	81729.2	61956.4	69216.6	42027.5	42871.4	74737
78.8491	3	1144.53	3430.56	-0.0112986	-3.29349	30.21	MADVGGISILGAVTEEDNHPGTLQMECQVTNK	B2RX10	B2RX10	B2RX10_MOUSE Fanconi anemia, complementation group M OS=Mus musculus GN=Fancm PE=2 SV=1	63881.1	422121	331537	280262	429538	147845	457785	144379	286346	140692	961746	359953	283906	1.20946e+06	863776	809272	914448	822893	426182	399018	770199	458397	1.0289e+06	1.28543e+06	104337	599708	976608	999641	153463	318955	355229	19747.4	312030	455931	297819	220288	136434	131307	53695.7
36.5463	2	458.248	914.482	-1.06165e-05	-0.0116093	33.9	EQLEAGIR	B2RXA1	B2RXA1	B2RXA1_MOUSE Plcxd2 protein OS=Mus musculus GN=Plcxd2 PE=2 SV=1	65793.5	7756.97	8371.31	27180.5	63026.4	28021.5	10457.1	22507.2	11338.5	15530.8	7094.27	3824.06	45311.4	4878.45	294938	395523	247722	360635	167272	257471	390734	26021.9	187216	71543.6	193079	143679	131705	151361	111803	76350.1	167023	256368	139376	69483	66654.4	112641	81700.7	75309	96800.5
59.1342	2	560.305	1118.6	-0.000866658	-0.774772	41.09	FNVPVSLESK	B2RXM7	B2RXM7	B2RXM7_MOUSE MCG113697 OS=Mus musculus GN=Sarnp PE=2 SV=1	213994	208695	185973	129595	161979	178503	161048	155521	192281	149478	188199	161171	235974	147218	136921	132155	108844	124049	92927.5	113923	129133	135844	129694	130783	174083	177987	112432	97713.4	141294	120588	156522	206269	211680	218693	185537	203583	159811	180733	138235
48.4699	2	468.263	934.511	-0.00135182	-1.44656	61.13	FGISSVPTK	B2RXM7	B2RXM7	B2RXM7_MOUSE MCG113697 OS=Mus musculus GN=Sarnp PE=2 SV=1	361221	207066	165180	155268	178081	237058	190376	181527	198969	220144	175512	103628	198551	116625	132433	119476	103900	130870	132500	117887	94225.3	108299	110465	117105	165063	145057	75036.6	83657	17777.2	188945	158214	189349	177206	134480	180062	170224	149683	152819	182758
37.0495	2	551.298	1100.58	-0.000486169	-0.441738	63.64	ITSGIPQTER	B2RXM7	B2RXM7	B2RXM7_MOUSE MCG113697 OS=Mus musculus GN=Sarnp PE=2 SV=1	253158	100104	67402.1	273368	206146	191847	158118	142017	109599	88661.9	68873.8	79361.9	271038	25998.9	219109	212703	143019	164621	106705	152703	150549	109172	240089	228351	305453	268120	151554	179650	188155	201413	358758	415184	277128	227849	382120	306382	257888	232832	215655
58.9538	2	540.295	1078.58	-0.00128244	-1.18901	77.98	FGLNVSSISR	B2RXM7	B2RXM7	B2RXM7_MOUSE MCG113697 OS=Mus musculus GN=Sarnp PE=2 SV=1	158769	159692	147417	98397.9	142948	148805	108588	137059	161066	141528	61149.9	63891.8	77864.5	54122.8	83915.6	73119.3	76826	96124.5	86249.9	71830.5	77286.2	90246.3	64358.1	59270.4	95342.3	103536	78977.9	64640.2	117550	97118.7	76649.6	89860	97722.9	96234.7	97852	99684.8	88700	89626.8	79559
56.156	2	597.304	1192.59	0.000535737	0.44922	26.6	NSVDSDLKSTK	B2RXQ3	B2RXQ3	B2RXQ3_MOUSE Family with sequence similarity 178, member A OS=Mus musculus GN=Fam178a PE=2 SV=1	609320	490244	529663	530860	730413	580898	508695	560320	669696	553484	591580	587363	748274	764392	644053	624317	777623	729433	669361	495004	804313	765303	413113	471268	463763	730405	492736	418290	734144	394823	341310	226650	508309	663267	496528	582500	396768	466060	424328
58.9538	2	540.295	1078.58	0.00271756	2.51959	30.85	SISSRSSLSR	B2RXQ3	B2RXQ3	B2RXQ3_MOUSE Family with sequence similarity 178, member A OS=Mus musculus GN=Fam178a PE=2 SV=1	158769	159692	147417	98397.9	142948	148805	108588	137059	161066	141528	61149.9	63891.8	77864.5	54122.8	83915.6	73119.3	76826	96124.5	86249.9	71830.5	77286.2	90246.3	64358.1	59270.4	95342.3	103536	78977.9	64640.2	117550	97118.7	76649.6	89860	97722.9	96234.7	97852	99684.8	88700	89626.8	79559
67.1757	2	820.385	1638.75	-0.0012418	-0.757772	118.54	AMTLEEAEAFVGAER	B2RXS4	B2RXS4	PLXB2_MOUSE Plexin-B2 OS=Mus musculus GN=Plxnb2 PE=1 SV=1	60337.2	84610	70779.7	77790.6	75397	52990.4	70558.5	63835	63834	53382.8	150425	146801	163081	117773	114409	109520	133466	156671	89352.5	122521	139936	109569	154710	132831	58431.6	80353.3	167916	138355	68987.9	73071.2	153750	106720	165436	217051	110798	130950	117329	118388	55373.9
52.3063	2	544.303	1086.59	-0.00141549	-1.30269	26.58	DLASVNNLLK	B2RXX6	B2RXX6;A3KGU5;Q3TYI8	B2RXX6_MOUSE Spna2 protein OS=Mus musculus GN=Sptan1 PE=2 SV=1	229899	287698	223077	151240	161046	161011	196405	116960	173689	134741	358227	194785	320672	227490	159816	204983	339982	250625	182784	248879	164813	215229	247515	337024	208393	196691	177195	213373	196751	166984	260625	358136	448164	258471	233127	289513	234610	241745	202863
60.5359	2	587.311	1172.61	0.00279699	2.38528	42.93	DVTGAEALLER	B2RXX6	B2RXX6;A3KGU5	B2RXX6_MOUSE Spna2 protein OS=Mus musculus GN=Sptan1 PE=2 SV=1	326479	285528	446827	296780	306911	421041	258566	278696	355431	315982	566710	635441	899811	559318	432230	527344	504998	675749	333969	403673	490071	665830	723733	654495	437272	384834	421555	332623	347293	345126	480483	675672	697059	809124	508747	717602	554627	529801	549519
75.454	3	765.384	2293.13	-0.00187977	-0.819739	45.6	EAFLNTEDKGDSLDSVEALIK	B2RXX6	B2RXX6;A3KGU5	B2RXX6_MOUSE Spna2 protein OS=Mus musculus GN=Sptan1 PE=2 SV=1	22627.2	24186.1	40995.1	31733.7	31032.6	17041.6	30785.2	39547.3	20933.6	30740.8	11735.9	15706.8	8717.01	9371.04	13466.9	13186.2	11305.4	12002.1	15725	13636.4	26323.1	48603	13810.6	11647.8	19544.8	12955.1	39099.5	54954.6	20960.3	9603.28	17651.9	4112.37	18933.1	19375.2	11909.4	18362.9	22880.7	25981	25435.5
47.5242	2	537.282	1072.55	-0.0021011	-1.95898	46.44	SLQQLAEER	B2RXX6	B2RXX6;A3KGU5;Q3TNY2	B2RXX6_MOUSE Spna2 protein OS=Mus musculus GN=Sptan1 PE=2 SV=1	27980	1947.89	3164.84	2996.63	2892.13	16495.1	3916.26	9007.66	2719.8	7016.01	1328.55	20021.7	3927.72	4643.59	7729.04	366.307	1051.53	1208.04	7124.02	2824.92	332.788	6692.8	2944.63	6786.45	24227.6	2380.6	1245.62	2499.89	25066.4	9497.02	2241.48	0	3970.66	1618.37	9060.86	1531.1	45214.4	50864.6	79569.5
77.6486	2	794.389	1586.76	0.000786225	0.49549	47.81	ELPTAFDYVEFTR	B2RXX6	B2RXX6;A3KGU5;Q3TYI8;A3KGU9	B2RXX6_MOUSE Spna2 protein OS=Mus musculus GN=Sptan1 PE=2 SV=1	23501.4	32432.6	40309.2	33858.5	33700.2	29441.1	38067.4	41734.6	24845.2	27894.8	25014.8	20435.9	14564.2	16995.5	14244	18123.7	15876	17509.9	26252.4	19771.3	28835.8	34367.3	20151.6	24947.9	17097.7	19190.5	44057.1	55138.5	29693.8	30740.4	15429.2	8839.69	21159.7	26648.6	21709.6	22529.7	22527.1	18819.2	27857.3
57.9015	2	554.797	1107.58	-0.0008266	-0.746311	47.82	ITALDEFATK	B2RXX6	B2RXX6;A3KGU5;Q3URW8	B2RXX6_MOUSE Spna2 protein OS=Mus musculus GN=Sptan1 PE=2 SV=1	76303.8	101568	158499	110661	110579	105081	120225	109236	116360	96017	30785.6	29745.6	29521.7	20026.9	27572.5	26497.1	38492.9	40384.6	44998.7	48622.9	72656	79902.5	41011.1	37043.1	52009	36228	109753	91038.8	74887.3	66308.7	32804.6	39834.4	40895.8	44403.6	38243.2	53678.3	44332.3	57950.9	80933.4
60.2497	3	776.715	2327.12	-0.000930207	-0.399724	52.56	NQALNTDNYGHDLASVQALQR	B2RXX6	B2RXX6;A3KGU5	B2RXX6_MOUSE Spna2 protein OS=Mus musculus GN=Sptan1 PE=2 SV=1	63750.5	82100.7	99471.9	97440.7	72625.5	79472.4	97816.8	93420.5	68397.9	53104.5	107643	89201.7	45974.2	63179.3	38043.6	40410.1	39141.3	40017.6	39205.9	26934.2	81862.1	87818	60885.5	53986.5	44133.7	47170.4	151128	107971	70889.5	58362.6	58211.5	55666.8	107024	144426	82516.5	100989	123060	113777	97915.4
72.2889	2	543.318	1084.62	-0.00296138	-2.73033	53.99	DLASVQALLR	B2RXX6	B2RXX6;A3KGU5;Q3URW8	B2RXX6_MOUSE Spna2 protein OS=Mus musculus GN=Sptan1 PE=2 SV=1	18612.5	52147.9	73556.9	49191.2	57355.4	62032.7	30417.4	67647.8	67395.3	37077.8	37392.1	44615.9	24723.7	27208.8	23004.9	18275.1	25324.7	32291	25806.4	37818.6	48147	65473	51876.4	41547	16505.1	24077.6	82071.7	69398.4	14780.3	29255.2	42217.8	30508.3	28164.7	49115.3	27695.2	32118.1	22388.6	24255.4	60975.7
84.155	2	889.464	1776.91	-0.000528629	-0.297498	54.69	QVEELYQSLLELGEK	B2RXX6	B2RXX6	B2RXX6_MOUSE Spna2 protein OS=Mus musculus GN=Sptan1 PE=2 SV=1	4264.83	2803.62	5608.07	7932.88	4578.33	3390.03	7990.08	6237.74	1892.24	2674.44	6641.44	5761.73	1647.88	2878.86	2368.84	2317.23	901.833	10.8321	1387.37	379.34	1194.55	1417.66	2851.28	3388.94	1100.1	1628.85	10583.8	14410.5	3768.08	4366.08	4129.1	322.785	8645.36	9706.68	5463.36	4121.6	7647.49	8830.97	9969.97
68.4369	2	602.843	1203.67	0.000686851	0.57063	66.05	DLSSVQTLLTK	B2RXX6	B2RXX6;A3KGU5;Q3TYI8	B2RXX6_MOUSE Spna2 protein OS=Mus musculus GN=Sptan1 PE=2 SV=1	50470.4	46881.9	54835.5	45387.6	43436.7	56845.3	50757	57251.5	48924.3	49279.3	16877.1	33063.7	30032.3	20351.1	17891.7	21512	23754.9	32173.6	27975.1	33197.9	41484.8	62787.2	31702.6	29787.4	40977.1	18195.7	70843.7	53860.1	41589.8	35949.9	19859.2	31925.8	27789.3	41104.9	22138	33094.8	29016.4	23008.1	51000.4
72.6839	3	762.388	2284.14	0.000196989	0.086242	70.2	EAALTNEEVGADLEQVEVLQK	B2RXX6	B2RXX6;A3KGU5	B2RXX6_MOUSE Spna2 protein OS=Mus musculus GN=Sptan1 PE=2 SV=1	11243.6	18855.2	15364.3	15098	16839.5	19080.1	8513.92	14513.1	10221.8	22144.3	72317.8	74348.9	33891.7	52040.9	23396.5	32732.6	16816.5	22122.3	21931.9	14543.6	25736.5	29134.9	30370.6	30372.1	22535.4	17594.4	78538	74905.8	22685.8	21460	47318.1	23376.2	76264.8	135187	65307	59967.3	74791.2	67635.1	64511
43.4398	2	651.83	1301.65	-0.000794237	-0.610179	86.45	VLETAEDIQER	B2RXX6	B2RXX6;A3KGU4;A3KGU5;Q3URW8	B2RXX6_MOUSE Spna2 protein OS=Mus musculus GN=Sptan1 PE=2 SV=1	260810	210389	208704	495313	188939	208554	236865	188555	166551	265159	328874	280409	337742	236143	192519	192411	169845	178384	100129	128531	114075	143895	283483	344345	167508	119109	395930	473784	154877	126935	361149	402277	621998	450346	315606	326574	353558	377604	351140
72.6839	2	1143.08	2284.14	0.00106373	0.465704	116.56	EAALTNEEVGADLEQVEVLQK	B2RXX6	B2RXX6;A3KGU5	B2RXX6_MOUSE Spna2 protein OS=Mus musculus GN=Sptan1 PE=2 SV=1	65100.7	55990.7	76536	104330	57378.4	62187.5	77914.2	86547.1	44623.9	70828	120617	155687	64142.4	87671.6	66266.9	52365.8	39518.1	42167	45118	31701.5	34037.1	58046	100584	90935.1	45067	41592.3	234681	204689	67026.2	102222	119410	46390.9	201915	261186	145202	106852	157630	134618	145712
38.8785	2	485.769	969.524	-0.000412878	-0.425856	40.32	LQAEGLSPR	B2RXY7	B2RXY7	B2RXY7_MOUSE Carbonyl reductase 1 OS=Mus musculus GN=Cbr1 PE=2 SV=1	27753.8	13430.1	13188.2	40476.3	30267.7	28034.2	33539.3	29304.7	17560.6	14436.7	10513.7	13746.3	40611.4	3546.92	52283.3	62307.6	44165.3	41921.6	37063.9	69755	49135.6	24913.8	37853.5	38102.3	49936	45686.4	69038.5	91309.9	49425.3	48854.7	65351.2	74455	63794.6	37517.4	64561.6	58552.2	51435.4	45212.6	87308.7
81.5859	2	890.467	1778.92	-0.00142616	-0.801701	76.72	EYGGLDVLVNNAGIAFK	B2RXY7	B2RXY7	B2RXY7_MOUSE Carbonyl reductase 1 OS=Mus musculus GN=Cbr1 PE=2 SV=1	4913.41	6103.26	12810.2	11683.2	11752.6	9289.16	17564.5	17515.2	7915.98	6810.67	6215.5	7382.59	4152.65	10143.9	9292.95	8813.2	6133.68	6772.64	17553.9	8178.07	4105.93	7881.05	6359.08	9581.55	5961.99	8056.32	28430.1	34331.7	15374.5	22633.3	6975	184.254	3756.09	8009.89	10063.9	3516.95	5259.11	5800.54	14596.1
46.5423	2	562.788	1123.56	-0.00118513	-1.05479	28.55	GLLGDAPNDPR	B3V097	B3V097;A2AEK3	B3V097_MOUSE BetaCstF-64 variant 3 OS=Mus musculus GN=Cstf2 PE=2 SV=1	75060	50761.4	25322.6	32799.2	32121.9	43988.2	35958.9	35982.4	40987.2	50149	22345.6	21392.7	24326.2	21586.8	21165.9	17597.3	15873.6	17890.4	13029.2	16939.8	13225.8	17530.2	24386.9	23481.5	42732	36715	14928.6	16257.1	34171.2	31021.2	27841.3	35042.6	34194.6	30975.8	36290.5	45834.2	34134	30534.1	32621.2
54.9812	2	499.299	996.584	-0.00119279	-1.19687	29.75	IVDPEIALK	B3V097	B3V097;A2AEJ8	B3V097_MOUSE BetaCstF-64 variant 3 OS=Mus musculus GN=Cstf2 PE=2 SV=1	140665	97527.4	109221	73844.7	60367.7	115615	67381.8	100302	88581.2	111702	44023.8	39966.6	60283.7	41094.2	34803	31393.6	27698.1	30842.4	52457.7	31670.7	36177.8	37646.7	30185.4	25216.9	64333.1	79241.1	31708.3	25905.1	164564	139120	46468.4	54670.1	71329.9	68442.3	89294.6	75309.7	59858.9	55076.5	72733.3
81.9937	2	616.809	1231.6	-1.55416e-06	-0.0012619	32.32	AYVAFPDFFR	B5THE2	B5THE2	B5THE2_MOUSE Maltase-glucoamylase OS=Mus musculus GN=Mgam PE=2 SV=1	13317.5	10277.5	17584.5	7710.1	14172.6	11159.5	16498.7	11857.9	12017.7	13672.4	15147.8	15134.4	12119.6	15828.3	11842.7	10530	11075.3	7484.24	17111.2	11176.6	4763.09	5208.42	5541.97	5518.31	11696.5	13985.6	9058.49	9052.95	13218.4	16416	8821.5	8591.27	10781.1	10342.7	9192.34	8016.35	8129.63	9695.29	10310
92.8883	3	690.058	2067.15	0.000738234	0.357126	37.3	QFLLGPAFLVSPVLEPNAR	B5THE2	B5THE2	B5THE2_MOUSE Maltase-glucoamylase OS=Mus musculus GN=Mgam PE=2 SV=1	5207.75	6219.03	8834.11	4032.83	8362.03	5426.08	8345.83	3227.19	5244.81	3278.87	2298.32	889.381	2.55336	2941.54	3241.12	1679.41	1297.29	796.784	3448.66	460.798	353.619	2.1593	996.957	1709.26	2479.41	3615.11	2143.97	4228.25	7235.03	4557.68	4521.07	98.5766	2073.88	1571.54	2805.28	232.531	817.481	2358.35	1509.03
92.8624	2	1034.58	2067.15	0.000812539	0.393072	127.86	QFLLGPAFLVSPVLEPNAR	B5THE2	B5THE2	B5THE2_MOUSE Maltase-glucoamylase OS=Mus musculus GN=Mgam PE=2 SV=1	25085.6	38277.8	26476.2	27293.2	37180.1	25484.2	42693.1	40641.5	33768.9	19569.4	13932.5	6024.18	172.902	13064.7	18695.2	8736.28	12711.2	5698.99	20091.4	2176.5	2124.61	1952.33	13741.9	8784.69	9661.86	17046.4	11130.3	19031.3	32433.9	34708.3	13167.6	663.047	9934.32	8019.91	13409.3	3500.48	6716.53	12162.9	10369.2
91.6868	2	622.331	1242.65	0.00179544	1.44485	27.95	IQLVEEELDR	B7ZNL3	B7ZNL3;Q58E70;D3Z6I8;D3Z2H9;Q8C7C3;E9Q7Q3;E9Q448;E9Q450;Q8BP43;F8WID5;P58774-2;A2AIM5;Q91VH3;A2AIM4;Q3TJ53;P58771-2;E9Q452;G5E8R2;E9Q453;E9Q5J9;G5E8R1;E9Q455;P21107	B7ZNL3_MOUSE Tpm1 protein OS=Mus musculus GN=Tpm1 PE=2 SV=1	26040.9	31386.4	18172.3	20483	17770.7	20487.5	20195.9	22501.8	24079.5	25439.6	37952.1	46224.9	48738.6	32911.1	18805.7	21155.9	22849	25518.5	24424.6	30577.9	20903.7	56114.2	34842.3	37637.5	40513.9	25047.5	19169.5	15472	22567.9	25723.4	29967.3	45475.2	32063.5	33071.7	27975.4	42953.8	32678.5	31470.3	37260.3
36.7617	3	563.606	1687.8	0.00124151	0.735581	34.11	YSQKEDKYEEEIK	B7ZNL3	B7ZNL3;Q58E70;D3Z6I8;D3Z2H9;Q8C7C3;E9Q7Q3;E9Q448;E9Q450;Q8BP43;F8WID5;Q3TJ53;P58771-2;E9Q452;G5E8R2;E9Q453;E9Q5J9;G5E8R1;E9Q455;P21107	B7ZNL3_MOUSE Tpm1 protein OS=Mus musculus GN=Tpm1 PE=2 SV=1	1349.42	708.312	16943.4	864.274	891.947	473697	752.9	663.683	2174.89	93943.4	658.456	5128.26	3518.19	5675.78	726.04	287.035	205.494	1551	29.7457	1966.22	285.045	9278	997.001	729.53	1219.88	1830.82	724.243	515.718	889.505	32385.1	201.478	1221.89	2740.83	286.655	540.129	1188.62	3748.08	1168.89	1153.71
34.8638	3	563.606	1687.8	0.00109137	0.646625	34.88	YSQKEDKYEEEIK	B7ZNL3	B7ZNL3;Q58E70;D3Z6I8;D3Z2H9;Q8C7C3;E9Q7Q3;E9Q448;E9Q450;Q8BP43;F8WID5;Q3TJ53;P58771-2;E9Q452;G5E8R2;E9Q453;E9Q5J9;G5E8R1;E9Q455;P21107	B7ZNL3_MOUSE Tpm1 protein OS=Mus musculus GN=Tpm1 PE=2 SV=1	271907	40131.7	329.459	194275	540354	53744.9	171197	50302.9	524312	941.074	14298.7	17749.3	26320.6	5415.04	44471	51729.7	59363.1	31060.3	31534.6	24715.5	57897.5	2825.05	16355.6	26147.6	30552.8	47204.4	14259	18442.1	60544.7	358129	62179.5	46559	6046.43	18434.7	41582.3	33593	70296.9	52037.2	18324
34.1413	2	601.318	1200.62	-0.000255367	-0.212696	35.33	AEADVASLNRR	B7ZNL3	B7ZNL3;E9Q448	B7ZNL3_MOUSE Tpm1 protein OS=Mus musculus GN=Tpm1 PE=2 SV=1	9224.33	676.162	141.984	1677.83	8401.36	5034.55	1687.09	2104.67	1055.74	325.724	1403.9	789.389	7153.11	378.422	105557	116651	57905.5	77747.6	30762.3	44509.9	77732.1	2432.8	37878.2	20506.6	78126.5	65080.3	28632.7	66237.9	6396.34	2564.65	93265.2	95098.6	13907.4	24191.3	18023.6	22778	39308.2	26069.7	22379.6
34.1413	3	401.215	1200.62	0.0017542	1.46107	38.05	AEADVASLNRR	B7ZNL3	B7ZNL3;E9Q448	B7ZNL3_MOUSE Tpm1 protein OS=Mus musculus GN=Tpm1 PE=2 SV=1	25905.2	2080.41	995.549	8537.48	24672.9	1020.14	5404.17	12085	4597.58	2797.76	2342	3149.15	32113.8	3286.24	252021	245570	148565	201316	103625	116780	305948	21770.8	158741	56276.4	230843	172847	108426	146378	12137	69134.2	216277	250720	64462.9	61937.6	52447.9	69531.1	130260	77203.8	60065.1
34.4164	2	591.78	1181.55	0.00037831	0.320182	38.42	EDKYEEEIK	B7ZNL3	B7ZNL3;Q58E70;D3Z6I8;D3Z2H9;Q8C7C3;E9Q7Q3;E9Q448;E9Q450;Q8BP43;F8WID5;P58774-2;A2AIM4;Q3TJ53;P58771-2;E9Q452;G5E8R2;E9Q453;E9Q5J9;G5E8R1;E9Q455;P21107;Q6IRU2	B7ZNL3_MOUSE Tpm1 protein OS=Mus musculus GN=Tpm1 PE=2 SV=1	93536.2	20447	3209.91	98319.5	127783	1565.95	48141.5	35642.2	10005.9	2152.25	16852	5086.48	122548	2925.7	381665	747104	566091	361421	266018	522141	499349	52442.6	112863	129972	275850	266451	104685	219296	193056	129270	353445	474922	5369.96	83621.8	195783	127664	143478	164338	126383
54.4221	3	438.926	1313.75	-0.000624774	-0.475563	41.84	KLVIIESDLER	B7ZNL3	B7ZNL3;E9Q448;E9Q450;Q8BP43;F8WID5;P58771-2;E9Q452;G5E8R2;E9Q453;G5E8R1;E9Q455	B7ZNL3_MOUSE Tpm1 protein OS=Mus musculus GN=Tpm1 PE=2 SV=1	349171	284893	404396	254056	351873	196628	361500	295334	215519	220019	407671	289934	482643	476326	730712	551966	469692	249001	384383	327114	484742	368589	153630	161569	242169	342166	153392	133525	305710	313569	315990	293803	292156	265005	265928	326098	440583	454806	169518
33.4654	2	434.25	866.486	2.79263e-05	0.0322293	41.95	VLEELHK	B7ZNL3	B7ZNL3;E9Q448;F8WID5	B7ZNL3_MOUSE Tpm1 protein OS=Mus musculus GN=Tpm1 PE=2 SV=1	346.636	125.157	251.861	37.9077	788.207	0.937905	1141.73	359.163	1283.41	211.131	3059.85	755.025	1210.62	1185.5	58465.8	144985	97247.5	85393.9	76344.7	101952	162816	2844.07	1239.13	2579.76	33673.3	19730.7	3868.83	6792.84	7703.03	1969.81	4155.78	20946	60.8482	923.441	2093.78	1169.02	1256.36	2080.49	1382.75
58.8306	2	566.307	1130.6	-0.00170796	-1.51067	42.06	MEIQEIQLK	B7ZNL3	B7ZNL3;Q58E70;D3Z6I8;D3Z2H9;D3YVR0;Q8C7C3;E9Q7Q3;E9Q448;A2RRI1;E9Q450;Q8BP43;F8WID5;Q3TJ53;P58771-2;E9Q452;G5E8R2;E9Q453;E9Q5J9;G5E8R1;E9Q455;P21107	B7ZNL3_MOUSE Tpm1 protein OS=Mus musculus GN=Tpm1 PE=2 SV=1	58126.7	31217.6	79952.8	32918.6	8104.32	126228	11812.5	20493.4	48610	117795	47477	149044	24078.8	44023.1	29928.8	30689.1	29801	39978.5	159265	89150.5	25435.8	208344	16909.1	48923.2	247016	43309.2	21036.4	27761.5	317390	223042	12857.1	39823.3	26746.4	14967.3	93693.6	69717.3	150432	90377.7	206106
46.5121	2	560.762	1119.51	-0.00132339	-1.18212	43.18	CAELEEELK	B7ZNL3	B7ZNL3;F8WID5;P58771-2;E9Q452;G5E8R1;E9Q455	B7ZNL3_MOUSE Tpm1 protein OS=Mus musculus GN=Tpm1 PE=2 SV=1	99901.9	100855	55252.6	76099.6	58177.4	67107.6	64831.5	62368.1	84388.3	92565.3	214679	156732	350447	226497	135917	177130	158274	185691	131810	172194	92350.5	144305	184368	212558	104661	84817.4	140735	118260	121559	113721	132030	227364	167069	129676	96817.1	142991	120382	126586	91290.1
39.1186	2	474.73	947.445	8.70617e-05	0.0918911	44.35	SIDDLEEK	B7ZNL3	B7ZNL3;E9Q448;E9Q450;F8WID5;P58771-2;G5E8R2;G5E8R1	B7ZNL3_MOUSE Tpm1 protein OS=Mus musculus GN=Tpm1 PE=2 SV=1	509666	72775	62811.3	132750	180370	338576	126070	291923	172116	153402	28097.6	157090	83273.9	9270.04	573357	195871	119697	206681	476143	263152	230452	409188	144833	183608	1.14006e+06	264212	115267	182492	728022	505998	97478.7	257108	137866	90982	363019	200569	558303	515732	667542
45.2347	3	659.336	1974.99	-0.00552071	-2.79531	44.72	AQKDEEKMEIQEIQLK	B7ZNL3	B7ZNL3;E9Q448;A2RRI1;E9Q450;Q8BP43;F8WID5;P58771-2;E9Q452;G5E8R2;E9Q453;G5E8R1;E9Q455	B7ZNL3_MOUSE Tpm1 protein OS=Mus musculus GN=Tpm1 PE=2 SV=1	143006	84669.4	99643.6	185293	269533	188877	202273	109930	190803	110227	29870.5	39405.3	35596.9	28934.9	53173.9	35448.7	85874.5	28150.7	21106.1	19099.2	23548.6	32231.2	15182.9	13468.5	31189.3	45925.8	16468.3	21838.2	132695	107494	168791	22643.5	27784.7	30110.3	52638.4	38674.2	48853.4	77316.6	15635.3
58.2364	3	576.635	1726.88	-0.000559269	-0.32386	45.49	IQLVEEELDRAQER	B7ZNL3	B7ZNL3;Q58E70;D3Z6I8;D3Z2H9;Q8C7C3;E9Q7Q3;E9Q448;E9Q450;Q8BP43;F8WID5;P58774-2;A2AIM5;Q91VH3;A2AIM4;Q3TJ53;P58771-2;E9Q452;G5E8R2;E9Q453;E9Q5J9;G5E8R1;E9Q455;P21107	B7ZNL3_MOUSE Tpm1 protein OS=Mus musculus GN=Tpm1 PE=2 SV=1	1.859e+06	745504	1.2546e+06	1.24038e+06	1.77724e+06	1.66282e+06	1.45081e+06	1.99599e+06	2.19133e+06	2.63109e+06	746944	3.48292e+06	4.28494e+06	3.89207e+06	4.57374e+06	3.08939e+06	1.87619e+06	3.37117e+06	2.74964e+06	1.86153e+06	3.72276e+06	4.24679e+06	2.73842e+06	1.60616e+06	2.99915e+06	3.20762e+06	2.36782e+06	1.62918e+06	2.57977e+06	2.40008e+06	3.01206e+06	2.10912e+06	1.94854e+06	2.98291e+06	1.94741e+06	2.68231e+06	3.20794e+06	2.96525e+06	1.7186e+06
29.5905	2	537.283	1072.55	5.29592e-05	0.0493768	52.56	LDKENALDR	B7ZNL3	B7ZNL3;E9Q448;E9Q450;Q8BP43;F8WID5;P58774-2;A2AIM5;Q91VH3;A2AIM4;P58771-2;E9Q452	B7ZNL3_MOUSE Tpm1 protein OS=Mus musculus GN=Tpm1 PE=2 SV=1	845.777	252.963	244.905	971.031	1128.2	314.718	585.729	776.974	1508.02	307.805	1622.61	819.969	2981.93	1284.77	3348.62	30814.1	13947.1	41806.7	27463	45577.7	45619.7	1508.14	991.523	2256.19	2528.4	3008.19	1142.22	594.87	1714.92	1211.44	3684.3	3344.09	1591.88	1438.36	1825.12	2042.98	2145.49	2091.06	1271.63
58.2364	2	864.449	1726.88	-0.000790961	-0.458028	54.98	IQLVEEELDRAQER	B7ZNL3	B7ZNL3;Q58E70;D3Z6I8;D3Z2H9;Q8C7C3;E9Q7Q3;E9Q448;E9Q450;Q8BP43;F8WID5;P58774-2;A2AIM5;Q91VH3;A2AIM4;Q3TJ53;P58771-2;E9Q452;G5E8R2;E9Q453;E9Q5J9;G5E8R1;E9Q455;P21107	B7ZNL3_MOUSE Tpm1 protein OS=Mus musculus GN=Tpm1 PE=2 SV=1	434268	147115	207384	358515	372044	378107	375774	473313	429339	541789	120092	401941	633763	661922	1.04416e+06	693117	438157	582562	553157	292649	797612	548958	452036	356414	506485	662175	434749	372810	574323	501589	907700	440321	419271	692608	496625	493046	635616	546951	309505
68.9208	3	817.7	2450.08	0.00262006	1.06938	56.89	EENLSMHQMLDQTLLELNNM	B7ZNL3	B7ZNL3;E9Q448;E9Q450;F8WID5;P58771-2;G5E8R2;G5E8R1	B7ZNL3_MOUSE Tpm1 protein OS=Mus musculus GN=Tpm1 PE=2 SV=1	341918	529566	431142	377656	563860	246078	483692	243905	400681	173060	1.13191e+06	501252	1.20823e+06	913627	616829	746203	641291	824033	230366	443256	1.23968e+06	752591	1.23348e+06	1.08665e+06	177801	566474	767474	605373	216536	186484	946344	468461	798318	1.09751e+06	456101	616571	330327	343302	101336
53.2606	3	467.256	1398.75	-0.000957017	-0.684196	59.35	RIQLVEEELDR	B7ZNL3	B7ZNL3;Q58E70;D3Z6I8;D3Z2H9;Q8C7C3;E9Q7Q3;E9Q448;E9Q450;Q8BP43;F8WID5;P58774-2;A2AIM5;Q91VH3;A2AIM4;Q3TJ53;P58771-2;E9Q452;G5E8R2;E9Q453;E9Q5J9;G5E8R1;E9Q455;P21107	B7ZNL3_MOUSE Tpm1 protein OS=Mus musculus GN=Tpm1 PE=2 SV=1	650569	660636	790815	528428	633956	442875	656044	529352	591244	452429	631722	466366	722607	701549	1.21201e+06	768825	765521	418878	756920	648050	850026	678283	261826	241125	477122	564556	190232	201926	536102	532030	441284	401717	429583	327687	427521	578829	666728	687792	341251
59.9674	2	593.837	1185.66	-0.00081546	-0.687769	60.78	LVIIESDLER	B7ZNL3	B7ZNL3;E9Q448;E9Q450;Q8BP43;F8WID5;P58771-2;E9Q452;G5E8R2;E9Q453;G5E8R1;E9Q455	B7ZNL3_MOUSE Tpm1 protein OS=Mus musculus GN=Tpm1 PE=2 SV=1	878362	1.05278e+06	1.06088e+06	750118	910721	829687	794547	762977	805861	818244	1.15183e+06	876115	1.37366e+06	927054	706955	776170	802530	828216	661681	729913	1.05933e+06	1.18886e+06	848264	983072	715996	780510	1.04609e+06	784094	974940	914317	767948	887713	1.04722e+06	1.04841e+06	774194	844509	775464	749505	638670
30.495	3	492.899	1475.67	0.000798017	0.540781	60.88	LEEAEKAADESER	B7ZNL3	B7ZNL3;Q58E70;D3Z6I8;D3Z2H9;Q8C7C3;E9Q7Q3;E9Q448;E9Q450;Q8BP43;F8WID5;P58774-2;Q91VH3;A2AIM4;Q3TJ53;P58771-2;E9Q452;G5E8R2;E9Q453;E9Q5J9;G5E8R1;E9Q455;P21107	B7ZNL3_MOUSE Tpm1 protein OS=Mus musculus GN=Tpm1 PE=2 SV=1	12090.1	1080.07	1849.06	1459.62	5595.28	1326.42	3953.95	11572.6	9536.3	14159.2	3697.53	14487.1	20942.8	9475.97	894987	609214	265075	902886	332668	221522	706382	18307.9	173305	16191.2	358669	274789	222588	181197	173882	43456.2	392869	332656	54886	32423.8	10539.4	25177.3	21341	17375.7	34357.2
59.6975	2	566.309	1130.6	0.00200245	1.77114	61.55	MEIQEIQLK	B7ZNL3	B7ZNL3;Q58E70;D3Z6I8;D3Z2H9;D3YVR0;Q8C7C3;E9Q7Q3;E9Q448;A2RRI1;E9Q450;Q8BP43;F8WID5;Q3TJ53;P58771-2;E9Q452;G5E8R2;E9Q453;E9Q5J9;G5E8R1;E9Q455;P21107	B7ZNL3_MOUSE Tpm1 protein OS=Mus musculus GN=Tpm1 PE=2 SV=1	321248	262753	380840	199627	131500	717602	129889	147424	360570	556112	279394	816320	255255	286702	225796	231665	227624	271704	910693	480272	176946	853365	156343	239924	1.12854e+06	239745	139636	126255	1.06303e+06	702312	129041	256889	212427	176082	462346	399488	747457	430549	1.05631e+06
38.8785	2	508.766	1015.52	-0.000591603	-0.582562	66.06	QLEEDIAAK	B7ZNL3	B7ZNL3;E9Q448;F8WID5	B7ZNL3_MOUSE Tpm1 protein OS=Mus musculus GN=Tpm1 PE=2 SV=1	190508	102858	74308.2	175149	148114	152388	128780	131567	111243	82488.1	121417	98882.5	358234	41178.2	336265	404437	463010	401598	222774	374254	490109	280696	564324	569440	461761	362291	323676	397008	467073	408550	418802	594860	363988	204219	275759	288552	296100	284395	295347
68.9208	2	1226.05	2450.08	0.000610216	0.24906	67.47	EENLSMHQMLDQTLLELNNM	B7ZNL3	B7ZNL3;E9Q448;E9Q450;F8WID5;P58771-2;G5E8R2;G5E8R1	B7ZNL3_MOUSE Tpm1 protein OS=Mus musculus GN=Tpm1 PE=2 SV=1	380969	942715	418662	599679	754755	249221	863302	390589	483209	213664	889338	346762	979573	704478	726174	553734	817879	786619	196301	425216	1.16362e+06	420383	1.49832e+06	1.21348e+06	94029.9	514739	857185	677982	248412	227256	1.22749e+06	501970	950256	1.05424e+06	469870	458893	229679	253409	73196.9
51.3397	2	574.304	1146.59	-0.00243236	-2.12138	69.43	MEIQEIQLK	B7ZNL3	B7ZNL3;Q58E70;D3Z6I8;D3Z2H9;D3YVR0;Q8C7C3;E9Q7Q3;E9Q448;A2RRI1;E9Q450;Q8BP43;F8WID5;Q3TJ53;P58771-2;E9Q452;G5E8R2;E9Q453;E9Q5J9;G5E8R1;E9Q455;P21107	B7ZNL3_MOUSE Tpm1 protein OS=Mus musculus GN=Tpm1 PE=2 SV=1	2.5984e+06	6.30747e+06	2.52411e+06	2.01542e+06	2.10303e+06	1.87188e+06	1.62346e+06	1.22629e+06	1.25409e+06	2.47764e+06	7.5964e+06	3.92701e+06	9.40219e+06	5.56338e+06	3.19108e+06	3.82701e+06	4.89898e+06	4.49577e+06	843499	4.48744e+06	178560	3.37019e+06	4.71757e+06	5.39072e+06	2.73236e+06	3.19808e+06	1.09073e+06	334724	348274	281420	626820	950851	2.82376e+06	3.95122e+06	1.34056e+06	5.01976e+06	1.10094e+06	443790	2.15246e+06
53.2606	2	700.38	1398.75	-0.00145878	-1.04292	70.26	RIQLVEEELDR	B7ZNL3	B7ZNL3;Q58E70;D3Z6I8;D3Z2H9;Q8C7C3;E9Q7Q3;E9Q448;E9Q450;Q8BP43;F8WID5;P58774-2;A2AIM5;Q91VH3;A2AIM4;Q3TJ53;P58771-2;E9Q452;G5E8R2;E9Q453;E9Q5J9;G5E8R1;E9Q455;P21107	B7ZNL3_MOUSE Tpm1 protein OS=Mus musculus GN=Tpm1 PE=2 SV=1	713041	687730	666274	809746	791687	612349	908100	518694	669999	593510	722929	410856	762627	782315	1.50097e+06	1.00674e+06	960273	479396	894821	745788	962775	631533	229642	309865	513321	680515	209878	269544	701482	732910	692531	508036	504964	436989	630995	671776	799411	866299	395870
30.495	2	738.844	1475.67	0.000378337	0.256382	71.64	LEEAEKAADESER	B7ZNL3	B7ZNL3;Q58E70;D3Z6I8;D3Z2H9;Q8C7C3;E9Q7Q3;E9Q448;E9Q450;Q8BP43;F8WID5;P58774-2;Q91VH3;A2AIM4;Q3TJ53;P58771-2;E9Q452;G5E8R2;E9Q453;E9Q5J9;G5E8R1;E9Q455;P21107	B7ZNL3_MOUSE Tpm1 protein OS=Mus musculus GN=Tpm1 PE=2 SV=1	1845.76	141.859	0	1.454	183.985	0	14.613	1543.45	1489.34	0	57.4492	51.5298	2915.07	936.453	223366	142315	52833.8	196724	62856.6	48404.1	126958	1075.08	20850.5	1876.93	60143.7	49781.3	32317	162.02	25114.5	5950.78	67590.8	62753.8	302.235	4648.65	1154.89	3975.88	3800.29	2523.42	6297.16
54.3912	2	657.884	1313.75	-0.00100173	-0.762495	73.31	KLVIIESDLER	B7ZNL3	B7ZNL3;E9Q448;E9Q450;Q8BP43;F8WID5;P58771-2;E9Q452;G5E8R2;E9Q453;G5E8R1;E9Q455	B7ZNL3_MOUSE Tpm1 protein OS=Mus musculus GN=Tpm1 PE=2 SV=1	289113	236382	271521	270074	335036	215564	338940	280270	182553	202370	297467	165720	343364	360235	598712	477277	412719	184264	312804	238900	383110	246818	85866.9	126698	169252	280048	100806	118102	292140	287516	316686	213477	226002	214961	241619	250053	339827	380466	129218
50.1851	2	574.305	1146.59	-0.000603975	-0.526755	74.56	MEIQEIQLK	B7ZNL3	B7ZNL3;Q58E70;D3Z6I8;D3Z2H9;D3YVR0;Q8C7C3;E9Q7Q3;E9Q448;A2RRI1;E9Q450;Q8BP43;F8WID5;Q3TJ53;P58771-2;E9Q452;G5E8R2;E9Q453;E9Q5J9;G5E8R1;E9Q455;P21107	B7ZNL3_MOUSE Tpm1 protein OS=Mus musculus GN=Tpm1 PE=2 SV=1	1.05697e+06	1.74579e+06	879332	1.04289e+06	948662	795841	1.22298e+06	745358	921983	725752	1.89308e+06	782971	2.03465e+06	1.19858e+06	859534	1.07279e+06	1.31466e+06	1.033e+06	630857	911237	1.25426e+06	1.32374e+06	1.54692e+06	2.21986e+06	673235	917234	1.05963e+06	1.10585e+06	851185	836139	1.27615e+06	1.6694e+06	1.73336e+06	1.07809e+06	1.06851e+06	1.13102e+06	732303	801925	490525
37.449	2	523.267	1044.52	-2.37912e-05	-0.0227772	83.29	AEADVASLNR	B7ZNL3	B7ZNL3;E9Q448	B7ZNL3_MOUSE Tpm1 protein OS=Mus musculus GN=Tpm1 PE=2 SV=1	3.94341e+06	1.58895e+06	159538	4.3369e+06	2.64108e+06	1.52926e+06	1.98336e+06	2.45126e+06	1.58049e+06	552202	1.02004e+06	852071	4.43405e+06	411949	3.64345e+06	4.25876e+06	4.93017e+06	3.44227e+06	2.83248e+06	4.34135e+06	4.9544e+06	2.12934e+06	3.00809e+06	3.41121e+06	3.64741e+06	4.9526e+06	2.44771e+06	4.68559e+06	3.08077e+06	3.71417e+06	4.5103e+06	4.89637e+06	1.07456e+06	1.83572e+06	4.40594e+06	3.16742e+06	2.76036e+06	2.26078e+06	2.71441e+06
57.993	2	622.33	1242.65	4.66309e-05	0.0375255	87.54	IQLVEEELDR	B7ZNL3	B7ZNL3;Q58E70;D3Z6I8;D3Z2H9;Q8C7C3;E9Q7Q3;E9Q448;E9Q450;Q8BP43;F8WID5;P58774-2;A2AIM5;Q91VH3;A2AIM4;Q3TJ53;P58771-2;E9Q452;G5E8R2;E9Q453;E9Q5J9;G5E8R1;E9Q455;P21107	B7ZNL3_MOUSE Tpm1 protein OS=Mus musculus GN=Tpm1 PE=2 SV=1	8.81809e+06	1.29084e+07	1.09598e+07	7.73787e+06	7.99195e+06	8.32102e+06	9.78082e+06	7.23577e+06	9.8869e+06	8.46718e+06	1.53389e+07	1.20801e+07	2.08028e+07	1.31657e+07	1.08478e+07	1.10591e+07	1.13227e+07	1.14381e+07	9.80249e+06	1.16705e+07	1.4039e+07	1.54954e+07	1.30758e+07	1.38705e+07	1.00179e+07	9.59012e+06	1.02981e+07	8.06013e+06	1.01915e+07	9.44207e+06	1.02834e+07	1.28776e+07	1.36598e+07	1.17724e+07	9.8881e+06	1.17015e+07	8.83782e+06	8.91949e+06	7.71137e+06
48.378	2	702.847	1403.68	0.000547475	0.390029	99.9	AEDSLLAADETAAK	B7ZNL3	B7ZNL3;E9Q448;F8WID5	B7ZNL3_MOUSE Tpm1 protein OS=Mus musculus GN=Tpm1 PE=2 SV=1	702033	899699	483398	610326	490681	517295	532925	467443	614272	591227	1.70568e+06	893682	1.9596e+06	1.15206e+06	716351	888095	961540	961022	676485	870449	1.29689e+06	1.39126e+06	1.62717e+06	1.94091e+06	969617	942621	1.0034e+06	1.08423e+06	1.18678e+06	1.35378e+06	1.00856e+06	1.46547e+06	1.20147e+06	816107	880147	980351	708492	711430	542090
63.7526	2	594.827	1187.64	-0.000529286	-0.445662	54.36	IDTIEIITDR	B7ZP22	B7ZP22	B7ZP22_MOUSE Heterogeneous nuclear ribonucleoprotein A2/B1 OS=Mus musculus GN=Hnrnpa2b1 PE=2 SV=1	119672	214762	163390	121679	111272	112286	139627	120090	108521	98804.5	400227	270148	248032	163104	103363	115306	74457.7	62864.8	74853.3	101254	88630.4	98774.4	129144	144799	97338.3	108735	135324	130485	122860	113258	191555	257125	429827	447385	189845	250124	233956	263810	240514
46.6571	2	689.318	1376.62	-0.00150626	-1.09417	76.34	GGGGNFGPGPGSNFR	B7ZP22	B7ZP22	B7ZP22_MOUSE Heterogeneous nuclear ribonucleoprotein A2/B1 OS=Mus musculus GN=Hnrnpa2b1 PE=2 SV=1	420843	367805	191991	361784	253562	378027	334092	341542	403110	393029	579830	570383	690653	460133	347190	365277	292346	344513	236420	248574	298257	298461	761670	743868	323969	318419	392297	357367	357890	363913	589563	692380	617698	593609	473573	513187	412727	394935	346484
43.7338	2	1103.45	2204.89	-0.000256881	-0.116505	146.89	NMGGPYGGGNYGPGGSGGSGGYGGR	B7ZP22	B7ZP22	B7ZP22_MOUSE Heterogeneous nuclear ribonucleoprotein A2/B1 OS=Mus musculus GN=Hnrnpa2b1 PE=2 SV=1	208198	199976	60827.9	194087	105472	140508	182546	219646	240473	145590	528456	531132	736138	454829	248002	263265	166717	162415	104469	105574	232703	153022	633035	468105	151850	263864	256419	216976	151812	177765	477976	547534	572576	415071	403222	335074	232633	261215	179376
68.0858	2	492.737	983.46	-0.000272736	-0.277323	41.42	DEFEGLFK	B9EHN0	B9EHN0;P31254	B9EHN0_MOUSE Ubiquitin-activating enzyme E1, Chr X OS=Mus musculus GN=Uba1 PE=2 SV=1	21099.3	28295.2	25677.1	20888.3	21262.1	25178.3	25660.8	25095.8	28331.1	26214.2	14061.1	16177.9	15268.3	10905.4	6850.29	7825.41	10049	10976.3	9950.57	17626.7	14960.5	19090.9	12190.1	10149.3	13877.4	13129.6	19900.4	14331.4	15032.4	15151.5	13285.7	17914	16594.4	20691.6	12504.3	19239.5	12123.9	12657.3	22001
74.0968	3	541.974	1622.9	5.51608e-05	0.033989	45.22	LAGTQPLEVLEAVQR	B9EHN0	B9EHN0	B9EHN0_MOUSE Ubiquitin-activating enzyme E1, Chr X OS=Mus musculus GN=Uba1 PE=2 SV=1	20586.5	25961.2	38383.7	29998.4	24860.6	27201.1	43309.6	29765	27710.9	28962.1	14872.9	13765.3	12022.8	12349.7	7149.12	6528.42	9117.26	10673.1	12263.2	12495.4	17845.2	28362.1	13580.8	13154.9	14656.5	25350.5	21618.3	18250.8	18810.5	26518.4	22827.4	10942.7	15512.6	23271.3	17343.7	19590.6	13566.1	14009.2	19050.5
81.0845	2	943.024	1884.03	-0.00245258	-1.30177	63.29	AAVASLLQSVQVPEFTPK	B9EHN0	B9EHN0	B9EHN0_MOUSE Ubiquitin-activating enzyme E1, Chr X OS=Mus musculus GN=Uba1 PE=2 SV=1	125214	118596	166229	173858	120638	139801	167520	186024	152168	162095	45319.5	65506.1	25518.1	49491.2	34765.7	26973.2	38170	35869.1	59942.9	41661.3	56427.4	73370.8	81426.1	69467.4	73948.6	55752.6	112904	127149	112150	132659	47817.3	23686	47283.2	51779	67766.6	39635	33414.8	32576	95794.4
72.1904	2	950.475	1898.94	0.00179455	0.94503	88.25	NEEDATELVGLAQAVNAR	B9EHN0	B9EHN0	B9EHN0_MOUSE Ubiquitin-activating enzyme E1, Chr X OS=Mus musculus GN=Uba1 PE=2 SV=1	74172.2	80765.7	73726.7	81195	84860.4	86865.7	83068.9	106379	90027.7	92198.2	30165.9	43652.6	33113	31203.8	21049.6	21422.6	30615.1	33892.3	34732.2	40514.2	50167.2	68422.9	50824.4	50042.9	47813.7	32254.7	72182.9	57525.8	48650.5	62561.9	46831.6	34011.8	38378.4	47221.2	41192.6	40713.1	36069.9	32418.6	56447.4
74.0968	2	812.457	1622.9	0.000132973	0.0819352	91.57	LAGTQPLEVLEAVQR	B9EHN0	B9EHN0	B9EHN0_MOUSE Ubiquitin-activating enzyme E1, Chr X OS=Mus musculus GN=Uba1 PE=2 SV=1	163592	112727	131581	122940	99867.5	204109	160200	163735	129067	148985	52057.2	162740	43158.9	41744.6	141421	45450.3	41981	62086.7	126019	56795.7	72396.2	269155	106205	114538	309948	80412.1	91442.5	89758.7	211553	142152	74594.3	45114.1	63390.4	74434.8	110446	85527.2	260577	327883	389851
68.3416	2	557.827	1113.64	-0.000367891	-0.33035	89.28	LGSDVELLLR	B9EIE8	B9EIE8	B9EIE8_MOUSE LYR motif containing 7 OS=Mus musculus GN=Lyrm7 PE=2 SV=1	19541.8	19541.3	22150	11158.9	18203.2	18120.9	19453.8	25587.5	18955.2	20024.2	46970.6	45476.2	36863.3	53460.9	70600	52204.5	42512.1	47273.3	76474.5	61435.5	48718.2	69428.4	39601.5	30399.2	86615.9	77502.1	38663.3	31964.7	67459.5	75418.7	48740.1	26516.3	55929.3	67938.1	59250.2	60323.6	68308.8	78090	77641.6
55.8096	2	722.875	1443.73	-0.000807961	-0.559632	74.49	QDTLAQIPGYNPK	B9EJ03	B9EJ03	B9EJ03_MOUSE Slc5a12 protein OS=Mus musculus GN=Slc5a12 PE=2 SV=1	96084.5	142906	74481.4	66083.4	80453.6	77172.2	108575	92301.7	120924	91252.6	236033	155978	271418	150865	85262.7	90475.5	105975	100345	90417.5	97268.3	78077.4	54438.4	200365	211733	117493	93689.1	129818	118829	115885	110857	141892	189397	205992	199175	147035	202973	141569	130939	122399
70.825	2	676.352	1350.69	0.00405066	2.99897	75.65	FAACTVEEILAK	B9EKJ7	B9EKJ7	B9EKJ7_MOUSE Tankyrase 1 binding protein 1 OS=Mus musculus GN=Tnks1bp1 PE=2 SV=1	38452.9	37263.4	45159.9	42259.7	30898.3	36997	37673.5	40106.1	33821.9	40906.1	91931.5	84921	88347	71078.3	61673.5	59546	88141.3	85097.7	44309.7	45749.3	35319.3	55353.4	90198.1	72298.8	44487.4	42480.9	46827.7	48059.4	41548.2	38201.8	62742.6	52223.9	67768.9	94655.7	47425.7	48843.7	59778.5	58082.8	41653.9
55.9977	2	620.783	1239.55	-0.000987839	-0.796932	64.48	INFDDNAEFR	C6EQH3	C6EQH3	C6EQH3_MOUSE ASL1/Suclg2 fusion protein OS=Mus musculus GN=Suclg2 PE=2 SV=1	116016	115052	122365	160963	66546.7	81332.6	147257	130638	130141	97412	52974.3	43328.6	61865.3	43263.4	57593.9	51555.6	37536.8	40635.3	44652.9	36729.1	119621	122694	45630.8	43527.9	68946.4	66703.1	69920	58674.4	114514	105202	53174.9	55812.6	54766.6	57359.1	78282.4	85807.7	47895.7	50396	84161.3
56.4014	2	778.918	1555.82	-6.84941e-05	-0.0440244	107.86	LEGTNVQEAQNILK	C6EQH3	C6EQH3	C6EQH3_MOUSE ASL1/Suclg2 fusion protein OS=Mus musculus GN=Suclg2 PE=2 SV=1	306083	264393	314093	287024	141272	170758	278851	299234	277934	232633	146633	136207	216688	144243	155735	146159	94446.8	104561	110130	103459	292119	289825	148395	132339	193669	186167	189005	156243	245484	239386	165002	184748	202633	226150	225225	259127	158995	152301	262928
60.6948	2	925.987	1849.96	-0.00102132	-0.552077	111.86	VVGELAQQMIGYNLATK	C6EQH3	C6EQH3	C6EQH3_MOUSE ASL1/Suclg2 fusion protein OS=Mus musculus GN=Suclg2 PE=2 SV=1	134479	208926	175792	243377	107701	79258.4	250534	182710	170824	99076.8	81391.3	68267.4	103657	67694.3	71011.5	82366	57616.2	60310	40185.2	58764	191372	168984	91628	71717	50384.7	110818	158517	102100	111572	116485	91100	88531.7	112264	131113	87207.7	125233	52856.3	53325.2	92099.3
61.3503	3	664.953	1991.84	-0.000537533	-0.269868	60.8	DDDKNNDGYIDYAEFAK	D0EW11	D0EW11	D0EW11_MOUSE Multiple coagulation factor deficiency 2 isoform 1 OS=Mus musculus GN=Mcfd2 PE=2 SV=1	181735	301172	191416	144762	180634	186594	147034	140874	159964	143754	316502	253639	300324	210269	152987	183058	209076	183507	182286	207968	187150	303242	167667	151485	173023	160977	145085	116556	180036	150754	137736	190654	224736	185579	168764	200370	156860	170893	139563
56.5212	2	598.327	1194.64	-0.000340533	-0.28505	69.58	IYLPHSLPQQ	D2J4F9	D2J4F9	D2J4F9_MOUSE ATP synthase protein 8 OS=Mus musculus domesticus GN=mt-Atp8 PE=3 SV=1	3.57015e+06	2.62928e+06	3.38039e+06	2.66361e+06	4.09727e+06	4.83744e+06	2.64866e+06	2.8611e+06	4.05605e+06	2.92809e+06	2.54528e+06	2.74573e+06	4.00554e+06	2.74984e+06	1.62194e+06	1.66465e+06	2.77076e+06	3.45647e+06	2.07164e+06	1.91784e+06	1.68462e+06	2.14069e+06	3.75854e+06	3.75659e+06	2.92507e+06	2.73371e+06	3.23032e+06	2.79188e+06	2.19775e+06	2.03524e+06	3.31198e+06	4.00671e+06	4.46448e+06	5.32e+06	4.29298e+06	4.72923e+06	3.59107e+06	3.2755e+06	4.35303e+06
44.4961	2	435.75	869.485	-0.00123119	-1.416	25.09	VIPELNGK	D2KHZ9	D2KHZ9;D3Z0Z9;Q3TUZ9;D3YYI5;D3YU05;F8WJL5;M0QWZ0;Q8CEV2	D2KHZ9_MOUSE Glyceraldehyde-3-phosphate dehydrogenase OS=Mus musculus GN=Gapdh PE=2 SV=1	1.73429e+06	1.57393e+06	1.10905e+06	1.72776e+06	1.34297e+06	1.63987e+06	1.56203e+06	1.47179e+06	1.46023e+06	1.84983e+06	944507	728470	1.20937e+06	616523	453814	543852	501381	610802	704423	826633	618500	1.04661e+06	564217	724524	842315	643815	1.10553e+06	1.11855e+06	1.15421e+06	937574	967888	1.58331e+06	1.25311e+06	906927	1.17807e+06	1.19508e+06	765363	752861	1.70589e+06
64.4392	3	743.706	2228.1	0.000207075	0.0929379	27.33	VIISAPSADAPMFVMGVNHEK	D2KHZ9	D2KHZ9;D3YYI5;D3YU05;M0QWZ0;Q6IWE3	D2KHZ9_MOUSE Glyceraldehyde-3-phosphate dehydrogenase OS=Mus musculus GN=Gapdh PE=2 SV=1	331461	202544	663018	314706	176050	501138	163624	510480	465758	685553	190428	289532	91836.5	134265	67010.4	75011.9	81793.3	51776.1	324224	220985	102025	447634	32316.1	60191.8	322051	178505	79486.2	131790	660127	440967	13941.8	64912.1	38092.8	34770.5	204268	132560	200615	231034	400385
59.6124	3	749.038	2244.09	-0.00103557	-0.461467	39.33	VIISAPSADAPMFVMGVNHEK	D2KHZ9	D2KHZ9;D3YYI5;D3YU05;M0QWZ0;Q6IWE3	D2KHZ9_MOUSE Glyceraldehyde-3-phosphate dehydrogenase OS=Mus musculus GN=Gapdh PE=2 SV=1	1.34461e+06	3.82031e+06	2.87344e+06	2.24366e+06	2.72087e+06	1.25663e+06	3.50555e+06	1.79643e+06	2.29533e+06	1.07803e+06	1.18728e+06	672903	1.07591e+06	926249	670906	562469	800196	542698	507456	671245	1.38717e+06	881761	604985	649010	305741	926410	1.3478e+06	1.3971e+06	682066	546614	1.00861e+06	940556	1.11507e+06	982033	757359	940863	412567	579300	561673
35.2901	2	406.211	810.407	0.000759352	0.937002	39.85	LTGMAFR	D2KHZ9	D2KHZ9;F6UT49;D3Z0Z9;Q3TUZ9;D3YYI5;D3YU05;F8WJL5;M0QWZ0;Q3V2I5	D2KHZ9_MOUSE Glyceraldehyde-3-phosphate dehydrogenase OS=Mus musculus GN=Gapdh PE=2 SV=1	18365.7	15049.9	18902.7	47225.2	29774.6	6635.45	33590.9	26762.3	27720.8	35625.2	15664.8	8443.52	21818.6	6752.81	250405	487365	324880	441353	292878	560040	635725	20029.6	11087.2	12089.3	63867.9	41709.7	31763.8	30810.4	20595.5	13314	35701.1	83832.5	28443.6	14586.3	22541.7	23203.7	16655.5	16041	34606.7
44.3609	2	403.712	805.409	0.000489707	0.608023	40.37	VGVNGFGR	D2KHZ9	D2KHZ9;D3YYI5;D3YU05;F8WJL5;M0QWZ0;Q2VWQ4;Q4VBD1	D2KHZ9_MOUSE Glyceraldehyde-3-phosphate dehydrogenase OS=Mus musculus GN=Gapdh PE=2 SV=1	187720	196986	133320	227056	125260	183548	205415	162122	156467	215839	96961.9	67685.9	122861	62386.9	39447	58916	44994.1	77269.9	63096	80850.7	65669.8	91515.3	57788.7	103385	85091	73468.1	84706.7	99021.4	103697	80195.4	110107	147843	102491	84731.4	107111	116224	61605.6	55841	129649
51.8884	3	607.305	1818.89	-0.00272951	-1.50064	40.49	IVSNASCTTNCLAPLAK	D2KHZ9	D2KHZ9;D3Z0Z9;D3YYI5;D3YU05;Q6IWE3;F6QXU4	D2KHZ9_MOUSE Glyceraldehyde-3-phosphate dehydrogenase OS=Mus musculus GN=Gapdh PE=2 SV=1	124582	212302	587481	117702	136959	84524.8	358613	52161.3	208509	111898	74317.8	69704.1	171662	98413.8	45104.7	15709.4	43588	39127.3	60706	61337.1	32195.2	1313.85	34209.7	95352.6	32207.8	123826	94841.5	158367	18646.9	48314.6	16949.7	17684.1	86879.5	58463.3	74658.4	39604	26214	32870.6	77229.2
63.4057	3	519.608	1555.8	-0.00074391	-0.478152	43.37	VPTPNVSVVDLTCR	D2KHZ9	D2KHZ9;Q3TUZ9;F8WJL5;M0QWZ0;Q3V2I5	D2KHZ9_MOUSE Glyceraldehyde-3-phosphate dehydrogenase OS=Mus musculus GN=Gapdh PE=2 SV=1	633686	344541	1.02059e+06	358498	401114	421308	622068	416897	466571	366092	294669	324021	307301	265029	133855	137043	132481	170308	265373	255242	231146	377297	132915	245120	206883	213045	343052	374725	466392	380458	254038	281551	339741	400179	329991	347901	243621	275401	529830
66.8849	3	543.65	1627.93	-0.000637732	-0.391744	45.26	LVINGKPITIFQER	D2KHZ9	D2KHZ9;D3Z0Z9;D3YU05;F8WJL5;M0QWZ0;F6QXU4	D2KHZ9_MOUSE Glyceraldehyde-3-phosphate dehydrogenase OS=Mus musculus GN=Gapdh PE=2 SV=1	318166	729513	745371	437306	497228	296119	626711	424210	446029	335062	314941	153648	143417	161086	104450	126521	134240	78746.4	203739	279111	217936	324865	68960.8	72224	162170	177833	129880	155302	180693	228501	85396	110313	150518	137113	106626	164751	142734	201785	235474
69.1765	3	543.65	1627.93	-0.00119327	-0.732997	51.2	LVINGKPITIFQER	D2KHZ9	D2KHZ9;D3Z0Z9;D3YU05;F8WJL5;M0QWZ0;F6QXU4	D2KHZ9_MOUSE Glyceraldehyde-3-phosphate dehydrogenase OS=Mus musculus GN=Gapdh PE=2 SV=1	52795.5	120398	132941	81246.4	99140.8	67904.6	129090	98230.8	78795.8	74000.9	43650.1	22669.5	17387.4	27785.3	18927.6	24299.2	17201.4	11136.6	37754.4	34400.4	29889.2	49431.9	9772.1	10394.8	26020.5	30805.1	18197.9	23180.9	34245.9	44971.4	12699	11034.3	17781.2	13076.5	18003.4	24278.5	20534.9	33573.3	34382.3
66.0301	3	543.322	1626.95	-0.000653119	-0.401439	53.11	LVINGKPITIFQER	D2KHZ9	D2KHZ9;D3Z0Z9;D3YU05;F8WJL5;M0QWZ0;F6QXU4	D2KHZ9_MOUSE Glyceraldehyde-3-phosphate dehydrogenase OS=Mus musculus GN=Gapdh PE=2 SV=1	204072	390727	475443	292126	302217	190776	375681	283387	241847	188229	155326	74372.3	59669.1	81454	60695.8	55875.2	46846.6	26456.8	99305.7	102032	111272	154124	33178.6	32503.2	74816.4	100241	77592.1	79315.9	104835	141488	53441.6	39510.4	60207.4	61979.6	51043.8	65692.2	69534.6	91494.4	98028.1
41.8085	2	403.712	805.409	0.000288421	0.358105	54.38	VGVNGFGR	D2KHZ9	D2KHZ9;D3YYI5;D3YU05;F8WJL5;M0QWZ0;Q2VWQ4;Q4VBD1	D2KHZ9_MOUSE Glyceraldehyde-3-phosphate dehydrogenase OS=Mus musculus GN=Gapdh PE=2 SV=1	936006	937932	569537	1.23174e+06	930819	898795	1.03915e+06	926430	796720	891534	371559	230345	528507	175119	255287	314764	409636	339184	302389	561812	459803	381261	371646	444223	455269	409809	577678	729905	447343	450734	598183	808658	661892	376654	561137	570699	309568	323913	712573
60.4423	2	622.307	1242.6	0.00153919	1.23869	58.63	VVDLMAYMASK	D2KHZ9	D2KHZ9;D3Z0Z9;Q3TUZ9;D3YYI5;F8WJL5;M0QWZ0;Q4VBD1	D2KHZ9_MOUSE Glyceraldehyde-3-phosphate dehydrogenase OS=Mus musculus GN=Gapdh PE=2 SV=1	28755.4	20063.2	69334.6	15992	13823.4	38816.7	6299.79	35999	60489.7	67025.6	26754.4	20104.4	4068.56	15926.5	8844.91	7827.27	13573.4	8588.97	42039.6	27891.1	12820.2	28897.8	9144.77	14104.4	30511.6	14489.2	20437.9	22598.7	65995.2	76719.1	4767.63	9546.05	13414.8	10833	50851.6	23745.9	43593.2	42465.4	82227.9
57.7819	2	686.828	1371.64	-0.000651025	-0.474632	58.78	VVDLMAYMASKE	D2KHZ9	D2KHZ9;D3Z0Z9;Q3TUZ9;D3YYI5;F8WJL5;M0QWZ0;Q4VBD1	D2KHZ9_MOUSE Glyceraldehyde-3-phosphate dehydrogenase OS=Mus musculus GN=Gapdh PE=2 SV=1	221124	64038	223817	181305	104847	335762	87203.2	283794	289537	360638	65421.2	264899	55848.1	124966	45834.7	76281.7	70337.7	85931.5	200472	134889	82165.6	223300	45293.7	64053.2	216385	116868	115317	113854	340416	273941	30736.5	147537	61213.5	70278	215836	194048	266940	208569	455102
62.0342	2	686.83	1371.65	0.00394193	2.87388	59.85	VVDLMAYMASKE	D2KHZ9	D2KHZ9;D3Z0Z9;Q3TUZ9;D3YYI5;F8WJL5;M0QWZ0;Q4VBD1	D2KHZ9_MOUSE Glyceraldehyde-3-phosphate dehydrogenase OS=Mus musculus GN=Gapdh PE=2 SV=1	148260	74150	138531	84840.8	67139.8	182236	53551.3	159820	172411	234795	71631.4	216340	92992	89652.2	32986.8	53169	64427.4	80493.5	140757	79891.5	78531	153813	144224	138092	170145	91242.2	259210	184148	182351	211645	53832.9	116722	74202.5	127612	157558	148595	195185	136792	320610
62.4309	2	686.828	1371.64	-0.000500536	-0.364918	69.19	VVDLMAYMASKE	D2KHZ9	D2KHZ9;D3Z0Z9;Q3TUZ9;D3YYI5;F8WJL5;M0QWZ0;Q4VBD1	D2KHZ9_MOUSE Glyceraldehyde-3-phosphate dehydrogenase OS=Mus musculus GN=Gapdh PE=2 SV=1	157122	64291.5	153616	128147	72206.8	218625	65223.1	172088	185355	226087	87324	153477	120831	121631	59014.9	77147.1	72293.7	94706.5	140234	77824.8	56488	167957	86908.3	91694.4	106975	98740.5	92769.6	97729.5	204013	199996	90502	152792	244168	240104	230086	240277	224652	203616	335626
48.2311	2	630.304	1258.59	-0.0012394	-0.984749	70.25	VVDLMAYMASK	D2KHZ9	D2KHZ9;D3Z0Z9;Q3TUZ9;D3YYI5;F8WJL5;M0QWZ0;Q4VBD1	D2KHZ9_MOUSE Glyceraldehyde-3-phosphate dehydrogenase OS=Mus musculus GN=Gapdh PE=2 SV=1	959422	2.15545e+06	962478	1.22974e+06	1.53006e+06	727235	1.71391e+06	768259	1.04482e+06	639833	1.62367e+06	572373	1.77378e+06	884778	580346	762886	845081	707636	532652	891713	866333	595941	580822	779345	351205	741926	985154	1.05131e+06	449701	442277	1.26536e+06	1.24662e+06	1.78456e+06	1.13968e+06	988101	1.12288e+06	540994	599858	618145
51.9763	2	910.454	1818.89	-0.00252352	-1.38739	81.15	IVSNASCTTNCLAPLAK	D2KHZ9	D2KHZ9;D3Z0Z9;D3YYI5;D3YU05;Q6IWE3;F6QXU4	D2KHZ9_MOUSE Glyceraldehyde-3-phosphate dehydrogenase OS=Mus musculus GN=Gapdh PE=2 SV=1	4.02345e+06	3.4334e+06	2.90287e+06	3.95132e+06	3.13481e+06	4.15188e+06	4.55849e+06	4.26911e+06	3.98868e+06	3.96633e+06	1.41234e+06	1.81153e+06	1.82969e+06	1.49862e+06	949115	813377	1.05638e+06	1.23276e+06	1.39968e+06	1.53798e+06	1.67693e+06	27841.4	1.74386e+06	1.69659e+06	1.29321e+06	1.44548e+06	3.02079e+06	2.77511e+06	929263	1.11613e+06	1.77835e+06	2.23296e+06	1.96118e+06	1.97326e+06	1.966e+06	1.69963e+06	1.24374e+06	1.25944e+06	2.65702e+06
49.46	2	694.825	1387.64	-0.000865713	-0.623876	83.09	VVDLMAYMASKE	D2KHZ9	D2KHZ9;D3Z0Z9;Q3TUZ9;D3YYI5;F8WJL5;M0QWZ0;Q4VBD1	D2KHZ9_MOUSE Glyceraldehyde-3-phosphate dehydrogenase OS=Mus musculus GN=Gapdh PE=2 SV=1	1.73488e+06	1.6519e+06	1.07385e+06	2.17594e+06	2.50269e+06	1.59576e+06	3.21528e+06	1.81022e+06	2.34835e+06	1.41903e+06	1.06263e+06	1.04217e+06	3.14832e+06	1.66261e+06	1.27237e+06	1.22097e+06	1.13303e+06	1.56903e+06	732718	1.11402e+06	1.55366e+06	1.00983e+06	1.46326e+06	1.17324e+06	580772	1.27868e+06	2.45903e+06	2.02998e+06	958220	844109	3.32328e+06	2.43198e+06	2.80059e+06	3.00352e+06	1.77937e+06	2.19253e+06	965236	949760	1.22708e+06
65.4876	2	890.402	1778.79	-9.14557e-05	-0.0514146	101.09	LISWYDNEYGYSNR	D2KHZ9	D2KHZ9;D3Z0Z9;Q3TUZ9;D3YYI5;D3YU05;F8WJL5;M0QWZ0;F6QXU4;Q4VBD1	D2KHZ9_MOUSE Glyceraldehyde-3-phosphate dehydrogenase OS=Mus musculus GN=Gapdh PE=2 SV=1	442492	413510	357251	535507	527581	424072	605433	504374	351818	215116	452332	401926	584720	296326	66113.8	139391	203249	350201	313472	352966	294484	323993	214925	201196	286384	270820	606062	380496	389696	316967	335075	279168	511713	715686	341937	361216	323765	357054	711821
44.3609	2	685.375	1368.74	-0.000966557	-0.706168	114.5	GAAQNIIPASTGAAK	D2KHZ9	D2KHZ9;Q3TUZ9;D3YU05;F8WJL5;M0QWZ0;Q8CEV2	D2KHZ9_MOUSE Glyceraldehyde-3-phosphate dehydrogenase OS=Mus musculus GN=Gapdh PE=2 SV=1	9.22102e+06	8.67926e+06	6.57423e+06	8.41285e+06	6.78259e+06	9.27652e+06	7.28135e+06	7.88626e+06	8.29133e+06	1.2102e+07	5.33882e+06	5.01421e+06	7.45499e+06	4.88897e+06	2.84476e+06	2.93764e+06	2.61994e+06	3.9157e+06	3.76024e+06	4.40186e+06	4.49425e+06	5.78327e+06	4.02853e+06	5.67583e+06	4.79583e+06	3.72325e+06	7.33623e+06	7.14386e+06	5.73897e+06	5.71107e+06	6.30306e+06	9.58455e+06	6.81246e+06	5.68053e+06	6.1877e+06	7.02116e+06	4.6434e+06	4.43223e+06	8.46705e+06
63.4057	2	778.909	1555.8	-0.000158371	-0.101793	115.49	VPTPNVSVVDLTCR	D2KHZ9	D2KHZ9;Q3TUZ9;F8WJL5;M0QWZ0;Q3V2I5	D2KHZ9_MOUSE Glyceraldehyde-3-phosphate dehydrogenase OS=Mus musculus GN=Gapdh PE=2 SV=1	1.08564e+07	9.66519e+06	1.07172e+07	9.79773e+06	9.40203e+06	1.01124e+07	1.13779e+07	1.15031e+07	1.20146e+07	1.10935e+07	5.96612e+06	7.21059e+06	6.97192e+06	5.27426e+06	3.61234e+06	3.27031e+06	3.55609e+06	4.55717e+06	5.55936e+06	5.39116e+06	5.89386e+06	6.76602e+06	4.57541e+06	4.36799e+06	5.04929e+06	5.29471e+06	9.71283e+06	8.34281e+06	9.19614e+06	8.38107e+06	6.91348e+06	8.02455e+06	7.86943e+06	9.45807e+06	7.56008e+06	8.64519e+06	5.64726e+06	5.89533e+06	1.08825e+07
28.5009	2	632.81	1263.61	0.00053151	0.42063	76.11	AGAAGTSEATSSVR	D3YTK7	D3YTK7	D3YTK7_MOUSE Basal cell adhesion molecule (Fragment) OS=Mus musculus GN=Bcam PE=2 SV=1	531.123	28.8698	14.579	4.05309	376.851	6.47504	10.0585	310.674	521.638	189.077	65.0948	8.0749	412.731	219.543	4473.21	12170.6	12602	16919.2	11705.4	17367.4	21004.2	58.0698	179.757	406.055	81.6359	20.3752	127.208	94.5959	283.37	289.805	49.5245	7.82281	176.493	79.597	379.661	50.9991	53.8042	131.663	161.598
39.3592	2	401.725	801.435	0.000600457	0.749228	42.61	LELANSR	D3YTW9	D3YTW9	D3YTW9_MOUSE Protein Wnt OS=Mus musculus GN=Wnt5b PE=2 SV=1	838761	394194	162184	623940	767979	615736	510971	555962	384758	182756	70380	117703	646879	23516.7	637777	864599	906003	1.02324e+06	674976	1.20979e+06	776984	265903	783635	660560	794303	646767	685409	820019	444799	400558	802676	1.16482e+06	846986	483463	666646	690375	450443	379143	651033
76.5159	3	897.105	2688.29	-0.000452876	-0.168462	43.42	AYFPCIGCVHAISTDSPDLEPVLK	D3YTY9	D3YTY9	D3YTY9_MOUSE Kininogen-1 OS=Mus musculus GN=Kng1 PE=2 SV=1	1945.78	8184.72	3131.32	3091.66	6436.15	2186.78	9368.55	12100.8	6185.62	8447.45	3594.04	6609.6	3934.42	10413.9	16194.5	13567.9	18844.1	20728	19549.5	11513	44441.4	51624.6	56374.3	43832.4	11877.7	7520.19	15188.2	22059.8	57689.1	52878.8	11101.7	3316.93	5865.92	8938.47	4162.37	3559.41	11478.3	12665.6	4864.54
45.6797	2	457.768	913.522	-0.00124463	-1.36245	30.96	VQDLSKPK	D3YU57	D3YU57	D3YU57_MOUSE Protein 1700023E05Rik OS=Mus musculus GN=1700023E05Rik PE=2 SV=1	150008	148790	138202	158278	156141	166855	140076	116530	127633	155280	27486.6	24368.6	39727	17561.6	8457.36	10311.4	16489.6	19474.7	18078.6	20960.8	15474	18407.9	24157.3	35639	24372.7	17200.5	25362.2	27176	30159.2	28932.2	24308.4	37698.1	38222.9	27205.1	23119.1	28304.6	15235.8	19698.4	40316.1
42.7155	2	567.78	1133.55	-0.00042183	-0.372133	63.25	DVNQQEFVR	D3YUG3	D3YUG3	D3YUG3_MOUSE 40S ribosomal protein S19 (Fragment) OS=Mus musculus GN=Rps19 PE=2 SV=1	261487	198027	123199	193164	210987	245199	168840	222741	217508	246548	289573	250352	421807	225343	238292	263271	305027	348126	192553	254687	148423	141727	729490	716787	209201	198167	254434	248122	138262	165890	362061	503838	431215	346234	257224	275154	297261	295238	276112
59.3999	2	435.756	869.497	-0.00044536	-0.512204	29.89	AVVESLPR	D3YUJ1	D3YUJ1	D3YUJ1_MOUSE E3 ubiquitin-protein ligase RNF181 OS=Mus musculus GN=Rnf181 PE=2 SV=1	202229	354304	580323	356376	382581	662131	386268	366938	627686	739625	503686	675400	456445	611090	559661	671343	643907	335807	730805	876319	632331	923639	308486	434540	1.258e+06	739903	289664	303736	742817	792414	293220	579225	629078	324411	820919	933151	817977	743460	862613
42.1338	2	435.756	869.497	-0.000291469	-0.335215	32.64	AVVESLPR	D3YUJ1	D3YUJ1	D3YUJ1_MOUSE E3 ubiquitin-protein ligase RNF181 OS=Mus musculus GN=Rnf181 PE=2 SV=1	115644	91283.2	43893	97691.9	41730.2	99277.7	103837	76812	73856.2	15245.2	77539.6	39368.6	128902	39013.6	69707.2	77025.7	56603.3	58141.8	40757.7	59704.6	61058.3	72731.9	78600.1	136608	93596.7	76259.7	58891.1	85160.8	65295.1	72743.4	96805.8	121622	96735.9	63591	91141.2	85252	69409.9	68020.7	88189.9
40.3447	2	447.731	893.448	-0.00135309	-1.51446	27.78	ELEQFTK	D3YUK4	D3YUK4	D3YUK4_MOUSE NADH dehydrogenase [ubiquinone] 1 beta subcomplex subunit 10 (Fragment) OS=Mus musculus GN=Ndufb10 PE=2 SV=1	50105.6	72728.3	52746	64774.8	47629.3	48545.6	50852.4	29609.8	31575.5	30104.9	46139	54529.5	135773	11280.4	123355	168179	228733	253422	122140	188519	168182	98042.9	345960	274713	167918	148020	526630	483085	71037.2	60458.7	203143	354568	264743	172482	122853	183631	171098	156400	133971
51.7047	3	596.611	1786.81	-0.0035659	-1.99567	36.35	PDSWDKDVYPEPPSR	D3YUK4	D3YUK4	D3YUK4_MOUSE NADH dehydrogenase [ubiquinone] 1 beta subcomplex subunit 10 (Fragment) OS=Mus musculus GN=Ndufb10 PE=2 SV=1	154427	127239	86809.3	199688	169700	117902	87705.5	127152	41375.7	41301.6	342822	341854	247339	215748	56783.3	66686.8	107159	132397	90382.1	49340.3	15612.2	26708.7	467779	418366	124828	118823	265054	352025	1644.11	0.124541	7969.29	22491.1	106483	147322	114793	172974	26113.4	47919.9	132706
35.4457	2	559.287	1116.56	-0.000504737	-0.452047	40.18	RVPDITECK	D3YUK4	D3YUK4	D3YUK4_MOUSE NADH dehydrogenase [ubiquinone] 1 beta subcomplex subunit 10 (Fragment) OS=Mus musculus GN=Ndufb10 PE=2 SV=1	122626	39168	622.77	67640.8	123941	95.585	82236.5	54106.5	36683.7	555.129	8901.2	7864.1	140545	2817.17	244103	326068	312082	278342	157441	281709	303899	8901.58	174879	55646.1	173326	235547	194828	261413	119257	59443	291237	399426	18704.6	131047	118141	146663	132598	135496	138305
60.282	2	752.377	1502.74	-0.000704851	-0.469044	67.42	VDQEIMNIIQER	D3YUK4	D3YUK4	D3YUK4_MOUSE NADH dehydrogenase [ubiquinone] 1 beta subcomplex subunit 10 (Fragment) OS=Mus musculus GN=Ndufb10 PE=2 SV=1	105762	202158	160905	143528	154875	118182	141746	84952.9	115427	59709.9	244907	160401	182247	106001	77186	87228.1	173374	173057	64939.4	85110.2	134167	100939	378454	350486	62781	106397	499853	391679	66683.5	77373.4	199951	199951	262260	255441	146550	164998	119639	134697	82347.8
69.6907	2	744.379	1486.74	-0.00218412	-1.46906	69.61	VDQEIMNIIQER	D3YUK4	D3YUK4	D3YUK4_MOUSE NADH dehydrogenase [ubiquinone] 1 beta subcomplex subunit 10 (Fragment) OS=Mus musculus GN=Ndufb10 PE=2 SV=1	115377	274798	201133	172857	301781	270133	250142	173033	152825	185743	56279.2	114838	16741.3	55139.6	31735.7	36971.6	55896	79875.8	70758.8	63231.5	105778	91708.1	108849	181167	109130	66513	85075.2	92052	138139	181933	139249	33409.7	58372.9	28343	47926.9	68762	116068	113821	178375
59.6691	2	752.377	1502.74	-0.00113432	-0.754834	72.34	VDQEIMNIIQER	D3YUK4	D3YUK4	D3YUK4_MOUSE NADH dehydrogenase [ubiquinone] 1 beta subcomplex subunit 10 (Fragment) OS=Mus musculus GN=Ndufb10 PE=2 SV=1	96103.4	177962	176363	122079	139788	109099	121534	76802	125913	58420	218143	117942	186361	109963	84621.7	70709.6	160784	159556	53701.8	91198.6	115908	97789.9	343711	325979	63203.7	99557.3	430657	342633	50865.9	49825.1	141027	187638	210763	183451	112554	146310	94378.4	91558.9	74020.6
87.6243	2	823.449	1644.88	-0.0036763	-2.23499	78.29	AYDLVVDWPVTLVR	D3YUK4	D3YUK4	D3YUK4_MOUSE NADH dehydrogenase [ubiquinone] 1 beta subcomplex subunit 10 (Fragment) OS=Mus musculus GN=Ndufb10 PE=2 SV=1	5742.2	8699.88	22435.3	12839.1	16055.5	8723.45	17815.4	15420.7	10285.3	5772.95	3319.12	4786.43	1242.26	6921.11	7352.44	4286.09	3116.8	4138.18	8049.53	1280.07	3793.36	1629.03	16207.4	10265.6	8687.06	5125.65	51830.6	50791.8	9568.88	9656.13	5691.89	545.195	2807.81	8432.14	4792.2	931.378	7066.68	7098.58	5845.99
77.1813	2	1013.55	2025.08	0.00213926	1.05639	106.94	TPAPSPQTSLPNPITYLTK	D3YUK4	D3YUK4	D3YUK4_MOUSE NADH dehydrogenase [ubiquinone] 1 beta subcomplex subunit 10 (Fragment) OS=Mus musculus GN=Ndufb10 PE=2 SV=1	700930	72972	286649	94355.6	165617	704689	90631.3	528250	337352	509478	18125.4	500640	5606.11	10826.1	179253	18511.9	19436	40076	286093	56538	55522.9	461001	176404	252948	827870	172822	178776	438948	647266	461388	9473.8	25723.7	10844.8	14467.8	233607	40414.4	579438	586623	676791
69.5311	2	643.359	1284.7	-0.000780036	-0.607172	81.04	GVVQDLQQAISK	D3YUQ9	D3YUQ9	D3YUQ9_MOUSE Elongation factor 1-delta (Fragment) OS=Mus musculus GN=Eef1d PE=2 SV=1	210159	259511	294857	228682	313432	302548	255145	272126	259351	271233	163456	169180	128305	119581	111754	109037	117229	137495	107690	136622	181020	234252	162092	132173	170150	158144	208872	181767	156423	147936	205097	138229	254988	326740	237454	265942	244558	242055	324001
50.0988	2	708.378	1414.74	-0.000815706	-0.576576	105.26	ITSLEVENQNLR	D3YUQ9	D3YUQ9	D3YUQ9_MOUSE Elongation factor 1-delta (Fragment) OS=Mus musculus GN=Eef1d PE=2 SV=1	290042	265112	186740	289943	313919	370506	283681	260864	268908	276509	151712	153148	199693	138041	119744	120992	138339	161604	111897	129354	171056	185275	158060	159408	184304	174639	229268	228847	161819	179728	221863	258066	289577	275433	302383	349012	267935	226506	337740
60.282	2	468.253	934.491	0.00339644	3.63455	39.29	EVAGFREK	D3YUW6	D3YUW6	D3YUW6_MOUSE Tuftelin OS=Mus musculus GN=Tuft1 PE=2 SV=1	85082.1	143249	176358	122544	139063	111261	141208	105646	125017	69234.4	193727	161598	196031	76912.8	32721.8	51256.7	138212	147828	67831.4	66012.8	46597.6	51902	270845	279575	74454	61031.7	780364	525593	91163	67862.9	126834	150483	184308	188320	88735.5	72966.9	125610	132050	113678
44.225	2	513.302	1024.59	-0.00176956	-1.72708	48.89	GTGIVSAPVPK	D3YVC1	D3YVC1	D3YVC1_MOUSE 40S ribosomal protein S2 (Fragment) OS=Mus musculus GN=Rps2 PE=2 SV=1	81862	67075.9	78717.4	96162.6	0	75894.4	57382.1	57210.6	62859.7	88338.3	23459	17873.8	19840.4	12248.9	15042.6	15749.8	21348.5	27261.6	17322.2	18437.3	25371.9	21707.3	53988.9	90504.8	20601.1	18039.6	79578.8	105494	33410.5	34568.9	34235.5	39905.5	31885.2	23711.1	29575.2	22897.7	14374.6	18931.4	36044.4
55.2291	2	607.342	1212.67	-0.00495808	-4.08854	30.24	LLAYNSLYKK	D3YVL0	D3YVL0	D3YVL0_MOUSE Putative helicase MOV-10 OS=Mus musculus GN=Mov10 PE=4 SV=1	3.24175e+06	5.02643e+06	3.88582e+06	2.32903e+06	2.94513e+06	3.19727e+06	1.97003e+06	1.65081e+06	3.28071e+06	2.46409e+06	958614	498812	751085	597586	374858	309734	928680	656806	429276	657746	422100	360977	892679	1.08137e+06	666002	684837	603528	571848	696491	631187	615052	751669	1.03431e+06	649371	763643	754612	391483	406617	661613
72.4528	2	786.935	1571.86	-0.000746595	-0.474976	66.68	LLDAVDTYIPVPTR	D3YVN7	D3YVN7	D3YVN7_MOUSE Elongation factor Tu OS=Mus musculus GN=Gm9755 PE=3 SV=1	111083	132676	159989	133587	70641.1	84154.9	158019	168317	124310	129227	53827.3	63868.4	42680	43066	44776.2	45588.1	36864.3	40349.7	40021.9	48565.3	111042	152836	64196.5	52228.3	74809.6	66069.5	89113.3	80164.3	113677	112149	50161.1	30705.7	50005.5	64337.2	55494.3	66199	44395.7	39960	70386.3
44.8775	2	972.927	1943.84	-0.00145408	-0.748047	102.48	INEELESQYQQSMDSK	D3YVR9	D3YVR9	D3YVR9_MOUSE MCG7316, isoform CRA_b OS=Mus musculus GN=1110004F10Rik PE=4 SV=1	44966.4	52440.9	6010.88	34250.3	45644.5	27135.4	29605.1	27105.4	34337.8	3554.92	118416	46182.5	129560	57266.4	66033.2	69941	105377	71474.7	43255.4	55541.7	93833.4	48548.1	113701	90740	10621.8	50338.7	62313.8	77187.2	32423.6	29610.9	105421	76924.2	73837.7	76186.7	49614.2	41987.8	15226.2	27180.7	7263.19
69.499	2	714.378	1426.74	-0.00101355	-0.710393	37.49	LAQLNVQEENIR	D3YVU3	D3YVU3	D3YVU3_MOUSE Centrosomal protein of 164 kDa OS=Mus musculus GN=Cep164 PE=4 SV=1	28662.5	78843.6	100124	99003.3	86766	73951.5	83612.7	67865.6	81108.8	120365	73080.5	59938.8	36894	91364.3	165234	109015	93859.4	41474.5	92400.5	79643.8	131661	120572	32969	27141	121865	96227.6	24966.5	25116	116463	209713	66032.4	30897.5	49783.4	41605.5	57542.3	69414	104355	133143	52274
76.1179	2	715.406	1428.8	-0.000559806	-0.391802	30.23	LSPQSIYNLLPGK	D3YW52	D3YW52	D3YW52_MOUSE Protein Pzp OS=Mus musculus GN=Pzp PE=2 SV=1	5083.56	7726.9	6046.55	7416.64	9741.52	10856.2	19471.1	18981.1	11404.1	10599.1	5132.07	7985.83	4840.34	8771.74	8591.53	14718	14228.4	19443	26343.7	25072.3	113219	202563	9281.94	6572.06	11344.7	12283.8	17094.6	17765.4	113093	16207.8	21522.9	13434.2	8895.97	11637.4	14922.3	12514.9	12608.7	11777.8	10301.6
88.4483	3	836.809	2507.4	0.00101771	0.405883	47.08	AAPLSLCALTAVDQSVLLLKPEAK	D3YW52	D3YW52	D3YW52_MOUSE Protein Pzp OS=Mus musculus GN=Pzp PE=2 SV=1	2159.96	782.784	4173.73	4592.34	3307.25	1535.41	8464.57	10833.2	1157.62	3180.82	2441.01	1508.85	5.67724	5049.07	26348.6	11435	3284.31	748.786	22825.6	3058.65	14560.2	21911.2	842.887	1405.15	3264.72	4069.74	1643.26	3292.29	54538.5	63863	2494.09	639.637	589.69	1394.75	1703.8	977.076	4573	4359.42	2167.93
39.5094	2	443.724	885.434	-0.000790536	-0.892822	48.54	YGAATFTR	D3YW52	D3YW52;Q6GQT1	D3YW52_MOUSE Protein Pzp OS=Mus musculus GN=Pzp PE=2 SV=1	811.516	618.76	2929.15	429.063	665.559	833.597	3191.04	2453.36	1423.99	1738.28	164.62	0	851.633	211.729	1580.79	1062.65	2287.17	2292.17	2963.67	2666.91	20548.6	5910.54	572.411	216.948	1020.73	2937.5	5268.99	472.178	17222.5	165394	2021.25	953.01	1213.48	224.884	2010.94	1254.06	585.62	923.055	455.772
71.901	3	782.753	2345.24	0.000488643	0.208356	58.54	VNTNYRPGLPFSGQVLLVDEK	D3YW52	D3YW52	D3YW52_MOUSE Protein Pzp OS=Mus musculus GN=Pzp PE=2 SV=1	12324	10183.1	5874.79	5796.67	5670.48	10558.4	21732.3	15227.5	10090.8	8492.55	2875.94	2419.89	1523.94	4715.95	11040.1	9281.14	7200.25	5699.28	16357.7	13859.9	81087.2	91225.2	1461.08	278.963	5280.97	4995.78	5787.98	8939.96	95668.7	54804.9	5773.75	1576.21	3516.74	3304.07	5281.83	4577.06	6494.69	7886.88	4616.65
59.9359	2	649.348	1296.68	-0.00061916	-0.477496	67.11	AINYLISGYQR	D3YW52	D3YW52	D3YW52_MOUSE Protein Pzp OS=Mus musculus GN=Pzp PE=2 SV=1	10824.6	10570.5	13720.6	11270.3	7521.89	7220.61	22362.5	18936	15612.2	12055.8	13586.8	12809.3	15006.4	11198.1	16035.4	11767.3	15005.2	20530.7	28612	33284.6	123307	138960	3673.62	4079.59	12702.6	12829.9	12413	10033.3	131926	131808	9952.29	15693.5	15704.4	13774.2	20016.7	21582.1	18381.9	13905.8	16755.4
81.5513	2	894.488	1786.96	-5.1958e-06	-0.00290762	91.46	APFALQVNTLPLNFDK	D3YW52	D3YW52	D3YW52_MOUSE Protein Pzp OS=Mus musculus GN=Pzp PE=2 SV=1	6110.01	4474.57	9268.4	9872.59	8464.66	8443.01	19533.7	20287.5	10545	8737.63	2867.49	4423.34	2319.95	6374.15	10146.6	8913.74	12199.9	10107.3	18759.2	14186	73420.2	95540.1	6580.64	5021.33	6987.45	8565.95	13182.3	18010.6	100823	109306	9231.82	3585.7	4959.19	7116.93	12954.4	5617.52	6154.98	5321.63	6282.14
60.8483	2	477.305	952.595	-0.000227698	-0.239029	30.63	ILLLEAGPK	D3YW66	D3YW66	D3YW66_MOUSE Ubiquinone biosynthesis monooxygenase COQ6 OS=Mus musculus GN=Coq6 PE=2 SV=1	7.15656e+06	8.88703e+06	7.50625e+06	5.12855e+06	5.39314e+06	5.49463e+06	6.25218e+06	5.94703e+06	7.66295e+06	6.35782e+06	3.15993e+06	3.35138e+06	3.35e+06	2.32978e+06	2.6173e+06	2.44317e+06	3.32983e+06	3.2175e+06	4.3318e+06	4.48927e+06	3.59588e+06	4.13312e+06	5.93853e+06	5.45894e+06	3.56034e+06	3.49093e+06	5.86994e+06	5.24944e+06	6.21348e+06	5.25108e+06	2.98861e+06	3.50977e+06	4.04984e+06	4.93221e+06	4.7882e+06	5.10783e+06	3.46235e+06	3.50029e+06	4.8717e+06
39.8859	2	423.233	844.452	-0.00204683	-2.42385	30.72	EEVEVLK	D3YW86	D3YW86	D3YW86_MOUSE TSC22 domain family protein 1 OS=Mus musculus GN=Tsc22d1 PE=2 SV=1	40328.3	23262.4	9615.36	36289.8	39002.9	27141.9	25749.8	31274.6	22477	19726.3	11191	11746.7	59340.1	4369.9	127288	202905	153561	141567	103457	218589	122340	31176.8	88940.1	73368.4	93132	66425.2	58946.9	65253.4	61045.1	49627	84604	156170	111812	54710.6	57833.4	66461.9	56290.9	58220.8	42843.9
48.9483	2	715.367	1428.72	-0.000809278	-0.566435	85.44	NSQLEQENNLLK	D3YW86	D3YW86	D3YW86_MOUSE TSC22 domain family protein 1 OS=Mus musculus GN=Tsc22d1 PE=2 SV=1	350797	282613	144503	260833	230191	306172	218122	218702	286994	288584	592342	555379	946725	573359	621056	604220	548004	715072	531122	572035	415404	571718	878456	870147	417937	358980	563220	508690	305970	386030	535094	773675	601419	532898	445458	495614	398186	370949	310624
83.588	2	707.419	1412.82	0.000150044	0.106201	75.06	IGDLQSQIVSLLK	D3YWD1	D3YWD1	D3YWD1_MOUSE Protein Col6a3 (Fragment) OS=Mus musculus GN=Col6a3 PE=4 SV=2	30959.5	39483.8	28888.2	30951.8	26320.3	25740.3	44641.8	41835.3	33115.7	27787.8	3143.81	6117.55	2899.23	5827.16	4091.75	4920.28	3708.29	4388.93	8498.83	6005.85	11522.7	16452.4	3260.67	2119.93	9256.54	10499.5	1412.49	2823	14269.2	15971.9	5323.84	1742.64	5388.94	5025.94	7731.27	5617.82	5212.07	3462.68	7949.78
58.5808	2	599.786	1197.56	-0.000477227	-0.3985	26.85	EITAETFMEK	D3YWD9	D3YWD9	D3YWD9_MOUSE Growth arrest-specific protein 2 OS=Mus musculus GN=Gas2 PE=2 SV=1	17911.4	9396.69	23044.9	15711.6	3198.51	26672.7	7707.47	20329.7	20613.3	49303.7	20025.1	52826.2	3021.06	20703.5	5289.2	13581.4	7152.11	8436.93	30774.9	15956.9	6402.65	29868.6	5064.41	7875.33	84668.3	18530.7	5576.22	7241.1	39561	45861.2	1317.76	23427.9	6211.82	5644.84	27601.6	28956.3	68271.3	45617.9	81814.5
82.7743	2	922.972	1843.93	-0.00515587	-2.79612	37.01	LDNGALLCQLAATVQEK	D3YWD9	D3YWD9;Q9D699	D3YWD9_MOUSE Growth arrest-specific protein 2 OS=Mus musculus GN=Gas2 PE=2 SV=1	55615.2	25839.4	31998.4	18270.2	15649.2	21732.9	26834.5	29772.7	26686	24358.5	16348.1	18147.9	21397.1	23985.8	14940.6	14365.4	12365.8	15440.3	12700.8	8974.31	9048.37	28979.1	46669.4	26296.8	28997.8	15431.1	19927.3	30854.7	44998.6	47991.5	23992.2	91391.4	29999.9	28685.9	23883	28624.8	19900.1	17916.2	17255.9
47.6148	2	607.783	1213.55	-0.00201542	-1.66076	42.8	EITAETFMEK	D3YWD9	D3YWD9	D3YWD9_MOUSE Growth arrest-specific protein 2 OS=Mus musculus GN=Gas2 PE=2 SV=1	160069	211158	123421	197658	145267	115749	204997	158663	159911	134448	281371	158314	392763	219404	122247	139487	84183.9	83937.5	71803	110624	88842.1	80171.4	182612	182100	101653	164298	147577	145086	64395.2	67995.1	272226	314824	376042	277794	209021	264436	173723	169822	151514
81.2512	2	922.975	1843.94	0.000436708	0.236835	105.02	LDNGALLCQLAATVQEK	D3YWD9	D3YWD9;Q9D699	D3YWD9_MOUSE Growth arrest-specific protein 2 OS=Mus musculus GN=Gas2 PE=2 SV=1	67236.1	77552.6	90631.2	89776.9	50986.8	55500.9	80667.2	79297.1	68459.5	70892.7	67286.7	60076.2	38084.9	60546	36282.2	35745.7	25220.2	21157.7	33624.8	27340.4	29634.1	34710.5	65208.5	69779.1	48365.3	57861	51998.9	71256.1	53765.3	72141.8	50680	35871.6	69452	55167	57889.3	50864.4	46912.5	53471	66535.1
79.4718	2	922.483	1842.95	3.29985e-05	0.0179052	110.58	LDNGALLCQLAATVQEK	D3YWD9	D3YWD9;Q9D699	D3YWD9_MOUSE Growth arrest-specific protein 2 OS=Mus musculus GN=Gas2 PE=2 SV=1	184339	199982	246667	242340	159108	181636	242265	268326	224901	233098	155574	204344	151879	191942	108671	111897	69463.9	76822.6	95885.7	81223.1	96456.6	109494	205135	197447	179130	167984	216686	195515	149830	179334	179057	97023.4	176993	204472	204157	167645	168256	159630	182458
59.999	2	516.795	1031.58	-0.00122725	-1.18969	48.15	LFEGNALLR	D3YWH9	D3YWH9	D3YWH9_MOUSE 40S ribosomal protein S9 OS=Mus musculus GN=Rps9 PE=2 SV=1	28401.8	33774.6	48633	28623.9	30403.8	32032.6	34174.8	31150.4	42339.4	30017.4	18335.4	19432.8	20207	11370.1	12833.5	9611.3	10494.3	13072.3	13953.6	16070.4	24386.1	29642.9	18488	17291.3	20807.5	14534.2	54527	43850.9	18848.4	19826.9	10286.4	15427.9	14861.6	18583.3	16910.2	22290.5	18365.3	17778.7	21300.7
62.8461	2	435.774	869.533	-0.000278836	-0.320673	39.2	ALLEVLGR	D3YWI0	D3YWI0	D3YWI0_MOUSE Hydroxyacylglutathione hydrolase, mitochondrial (Fragment) OS=Mus musculus GN=Hagh PE=2 SV=1	96961	106360	100510	73875.6	86956.2	79941.7	90971.8	84845	100070	92006.8	76750.2	72255.3	108362	62234.1	37412.8	58300.6	66262.6	59217.1	49034.9	89115.7	74499.2	115395	45821.8	53996.9	61786.5	67631.2	52265.8	46796.9	47096.4	43088	46593.3	88344.9	81831.6	81936.9	61114.8	95081.9	68451.8	63040	79386.8
64.408	2	770.381	1538.75	-0.0047834	-3.10862	27.4	FAPPEAPEPWSGVR	D3YWM6	D3YWM6;E9PV38	D3YWM6_MOUSE Uncharacterized protein OS=Mus musculus GN=Ces2d-ps PE=4 SV=1	248476	279141	247605	244268	192045	188581	182480	160519	224081	160827	73743.2	74663.6	90947.2	57095.2	55742.5	59771.6	82240.9	120145	75235.5	74761.6	84409.9	117627	119113	97077.5	114349	80751	159112	125834	104805	154916	65654.8	103297	98131.6	96185.1	82049.7	100043	81512.2	90374.3	113481
68.1826	2	717.859	1433.7	-0.00106443	-0.742433	29.06	GNWGYLDQAAALR	D3YWM6	D3YWM6	D3YWM6_MOUSE Uncharacterized protein OS=Mus musculus GN=Ces2d-ps PE=4 SV=1	26401.4	66331.2	50321.3	44187.2	44046.5	30820.6	54132.2	38272	50211.4	28987.2	31169.7	18220.6	24674.5	29024.5	14671.4	19522.7	23356.9	29573.4	16439	26084.4	36386	29955.4	34840.3	35095.3	16968.5	26251.2	46019.2	33482.5	14490.6	16949.7	11032.8	11734.7	20529.1	19716.5	14016.7	18502	8827.66	8532.02	13287.6
72.4848	2	747.376	1492.74	-0.00134803	-0.903059	67.63	MIPAVVDGEFFPR	D3YWM6	D3YWM6;Q8K033	D3YWM6_MOUSE Uncharacterized protein OS=Mus musculus GN=Ces2d-ps PE=4 SV=1	112987	191539	160032	160382	99176.6	76088.1	102587	102152	126534	116456	43470.8	47631	36820.7	50953.2	48852.8	43564.5	56352.5	48789.8	39553.2	47052	49860.2	54501.4	67720.2	53227.1	31103.5	42835.8	81230	78962.5	39912.8	35863	45980.2	35385.1	48580.2	58367.2	30591.9	40965.4	38546.3	47758	30358.1
73.0167	2	740.862	1479.71	-7.57262e-05	-0.0511764	84.73	LDFTEEEELLSR	D3YWM6	D3YWM6;Q8K033	D3YWM6_MOUSE Uncharacterized protein OS=Mus musculus GN=Ces2d-ps PE=4 SV=1	69959	124924	108378	87441.6	54672.7	48793.5	53241.6	53577.7	73483.7	72254.3	12671.1	12461.5	8093.35	14318.4	11747.4	12967.1	18506.6	18455.3	13975.7	15444.1	21910.1	27111.3	32590.6	31429.4	15605.6	14553.7	45555.9	45919	22489.9	24634.8	15957.6	4954.51	20135.1	21805.4	15463.4	12292.9	12563.4	13592.4	21554.3
35.8085	3	579.98	1736.92	0.000483419	0.27832	28.12	AASAQAPSSSPGNIRPVK	D3YWN7	D3YWN7	D3YWN7_MOUSE Ensconsin OS=Mus musculus GN=Map7 PE=4 SV=2	27413.4	17920	879.71	44452.8	40645.5	1151.71	30024.6	24019.8	13855.2	481.434	12164.2	11812.9	48647.8	1867.42	51548.4	45847.3	42510.3	21890.8	30174.8	47671.2	33062.4	7282.51	33311.5	46558.5	38381.1	35422.7	24899	37509.8	34017.7	19816.7	43425.2	56619.5	2038.56	36153.1	65033.6	37514.6	34792.6	40042.4	33072.9
58.6763	2	515.3	1028.59	-0.00105786	-1.02846	44.01	EGGLLTLAGAK	D3YWR7	D3YWR7;D3Z1A1	D3YWR7_MOUSE Dihydropteridine reductase OS=Mus musculus GN=Qdpr PE=4 SV=1	202302	216177	214150	147311	189271	210933	230645	230643	229747	193874	96472.8	91046	135884	80610.6	55681.5	49181.4	67217.8	72911.2	80202.9	86916.1	105305	113762	71412.1	69057.6	85959.8	88518.2	156220	127216	144147	133928	108952	142393	114423	120848	109072	127960	72577.1	72932.8	155003
74.1958	3	809.079	2424.21	0.000465584	0.192056	56.69	NSGMPPGAAAIAVLPVTLDTPMNR	D3YWR7	D3YWR7	D3YWR7_MOUSE Dihydropteridine reductase OS=Mus musculus GN=Qdpr PE=4 SV=1	65885.6	87182.1	93271.8	92272.8	111905	71586.3	192540	74186	112741	38283.1	52404.6	25415	22715.9	30582.5	16797.7	24983.9	26731.9	21441.5	21007.9	12972	70270.1	9261.61	51464.4	51625	11564	50916.7	78861.2	85015.6	35374.5	31837.1	75985.8	22781.7	52709.5	78612.3	52613.3	42094.4	16898.5	21200.4	21586.5
49.2316	2	792.874	1583.73	0.000447921	0.282826	60.12	AALDGTPGMIGYGMAK	D3YWR7	D3YWR7;D3Z1A1	D3YWR7_MOUSE Dihydropteridine reductase OS=Mus musculus GN=Qdpr PE=4 SV=1	188613	269724	110317	240656	271051	186555	332634	192815	224663	165361	166653	94870.3	269770	149477	99385.8	102070	142421	157631	92686.9	112711	150991	100678	153220	167089	65409.9	134713	227077	199090	78287.1	80850.1	230209	260378	220127	204023	181010	220196	72285.5	81870.6	109755
42.5717	2	684.855	1367.7	-0.00179707	-1.31394	77.97	GAVHQLCQSLAGK	D3YWR7	D3YWR7	D3YWR7_MOUSE Dihydropteridine reductase OS=Mus musculus GN=Qdpr PE=4 SV=1	122673	122604	107566	133113	128607	127888	213369	107089	115036	234496	73086.1	40264.5	64724.8	55023.7	44949.9	51309.5	51237.1	44366	40971.1	74236.5	45475.5	53290.3	24887.2	44553.7	77181.8	62449	48695.5	86815.2	70507.7	62410.4	87473	113203	70078.5	49892.6	103598	78197.8	78674.5	72713.5	109586
88.8442	2	664.901	1327.79	0.000603607	0.454597	39.01	VLSPELLFALAR	D3YWS7	D3YWS7	D3YWS7_MOUSE Fucose mutarotase OS=Mus musculus GN=Fuom PE=4 SV=1	3752.19	3545.63	8134.21	8820.93	8911.35	6816.48	9223.48	9770.74	4401.14	4588.02	1005.83	680.695	0	1745.34	6747.02	3159.92	1869.19	603.999	5437.9	1661.33	2523.73	1605.73	441.757	246.121	2436.82	5362.47	242.893	960.009	2458.57	3496.23	904.921	162.652	558.477	1113.23	1635.58	1407.94	2467.41	4011.92	3044.15
52.3684	2	499.242	996.469	-0.00138234	-1.38724	28.49	SSMGPSFLR	D3YWW5	D3YWW5	D3YWW5_MOUSE Protein Gm16314 OS=Mus musculus GN=Gm16314 PE=4 SV=1	5182.78	6410.49	7479.79	1363.73	7426.95	2956.51	5037.07	5071.57	6816.21	7584.82	9710.04	6395.57	9937.65	5012.14	5365.21	5721.1	6173.98	10446.9	10212.5	19147.3	30486.2	90765	49134.8	46383.1	14946.7	41166.9	135246	72071.9	39786	912001	9045.16	19325.6	8376.43	5225.48	5958.09	10771.2	21672	10764.9	9274.77
37.2931	2	507.252	1012.49	-0.000475202	-0.46934	32.41	LINYEMSK	D3YWY6	D3YWY6	D3YWY6_MOUSE Mitochondrial pyruvate carrier 1 OS=Mus musculus GN=Mpc1 PE=2 SV=1	34053	7431.94	4869.54	46190.7	46808.9	22562.3	15890.8	21102.4	8655.62	5470.51	6112.95	7757.55	58773.5	5209.78	137153	182072	130107	149258	47847.7	111678	121382	24022	122180	76727.5	77595.5	104338	91932.1	91107	34485.7	24721.7	155198	196718	159625	94152.7	85982.3	95171	83669.7	77352.7	83279.9
80.4771	2	1048	2093.99	0.00105144	0.502124	32.71	TNGKEPELLEPIPYEFMA	D3YX47	D3YX47	D3YX47_MOUSE MCG20932 OS=Mus musculus GN=Rpl21-ps6 PE=4 SV=1	31866.1	9824.14	36431.4	17161.4	22405.8	38491	13258.1	31822.6	24994.3	29813.4	7623.63	29072.5	3181.65	4641.87	18352.3	3027.71	6475.52	11155	26324.9	6077.23	3940.9	16596.5	14382.1	20951.6	16550.9	18393	6984.07	15170	18094.7	25781.5	2083.59	2121.74	3654.45	6291.2	25537.3	3559.85	26627.9	26285.5	34880.1
87.1915	2	1040	2077.99	0.00142951	0.68793	47.44	TNGKEPELLEPIPYEFMA	D3YX47	D3YX47	D3YX47_MOUSE MCG20932 OS=Mus musculus GN=Rpl21-ps6 PE=4 SV=1	5972.75	2311.05	3880.3	1022.08	2529.41	9347.64	2103.81	5098.37	3337.69	6244.69	1004.7	8113.25	783.095	1063.21	3117.36	355.7	708.869	1308.38	10114.9	1183.54	1217.85	3902.74	3653.13	2667.63	11724.1	1041.59	2518.45	2321.77	11591.7	8996.58	1147.82	355.374	864.665	1319.49	3116.46	528.979	7358.97	6042.64	21123
49.6755	3	654.657	1960.95	-0.000605805	-0.308935	34.92	AIGSASEGAQSSLQEVYHK	D3YX79	D3YX79	D3YX79_MOUSE Proteasome subunit alpha type OS=Mus musculus GN=Gm8394 PE=3 SV=1	79511.4	76903	46547.5	85135.2	79920.3	73954.8	88080.2	67937.8	72163.8	72644.5	50260.7	54405.5	72141.8	53457.1	33915.1	41870	54101.5	51928.7	53091.4	59214	42811	51269.9	64360.4	80465.1	49336.9	47772.7	42670.1	50436.7	55338	58452.5	72221.6	76680	75691.3	66406.8	62246.1	58221.1	44875.9	49214	65883.5
48.6812	2	487.269	972.523	-0.000605554	-0.622662	32.08	EIISEVQR	D3YX85	D3YX85	D3YX85_MOUSE Arf-GAP with SH3 domain, ANK repeat and PH domain-containing protein 2 OS=Mus musculus GN=Asap2 PE=2 SV=2	57029.5	65786.3	43292.8	45826.2	49267.9	53058.1	79223.8	63175.3	42535.7	48170.9	173068	83468	195509	81085.6	88984.4	79792.7	111232	97187.9	109430	91202.1	128117	70471.1	90497.7	88138.5	107500	87324.8	52100.7	40530.6	11263.5	52126.4	146492	106000	192374	67019.6	119983	125591	78873.4	53773.5	61213.3
73.2445	2	494.782	987.55	-0.00370196	-3.74862	36.1	NLMGSVLVR	D3YXG0	D3YXG0	D3YXG0_MOUSE Protein Hmcn1 OS=Mus musculus GN=Hmcn1 PE=2 SV=1	409.693	1170.63	928.175	0	720.658	0	265.982	1594.88	1999.88	2412.12	861.922	585.715	1179.87	661.951	184.736	1350.59	102.051	156.828	397.077	1062.4	0	21047.5	1981.64	1411.79	12223	31202.1	17157.6	1970.9	14278	702117	3761.1	3902.36	0	1590.96	947.107	485.629	9145.69	22.3882	630.956
63.3444	2	581.312	1160.61	-0.00108965	-0.938856	76.17	ILDILGETCK	D3YXK2	D3YXK2	SAFB1_MOUSE Scaffold attachment factor B1 OS=Mus musculus GN=Safb PE=1 SV=2	89260.1	92326.6	139984	109462	55574.6	42267.3	91256.6	94568.2	97906.9	76996.4	237531	239612	331931	226727	136117	120064	56240.6	59005.5	41119.3	48734.3	95312.1	119999	117016	115809	129617	137183	90311.1	78739.3	106585	43652.1	159023	193781	241178	297418	184989	200565	169775	169992	193864
56.0286	2	548.347	1094.68	-0.0011957	-1.09228	26.91	VAAAVPVIISR	D3YY09	D3YY09	D3YY09_MOUSE Dr1-associated corepressor OS=Mus musculus GN=Drap1 PE=2 SV=1	39028.8	46777.2	32443	25464.5	50996	51790.6	27760.1	21104.3	34472	28171.7	36220.9	26363.4	62442.9	33766.5	18487	16995.6	28239.2	27030.1	22416.3	23626.2	17122.2	46420.9	22659.4	25655.8	32377.3	31051.2	33759.5	28653.3	27038.9	28467.1	49005	57288	53713.9	53152.6	49539.1	55262.7	30797.4	33771.4	15448.7
68.6955	3	662.676	1985.01	0.00480862	2.42247	29.45	MVVLEDELQNISPEELK	D3YY16	D3YY16	D3YY16_MOUSE Glia maturation factor gamma OS=Mus musculus GN=Gmfg PE=2 SV=1	542196	297223	742034	373036	449655	675484	344337	511205	623542	471718	193457	258913	115600	144447	118379	109226	100880	140413	227784	129123	166549	389297	115384	118251	241516	144154	121166	172919	307039	440661	145763	113069	146562	190525	301369	208291	303436	326110	274868
60.4733	2	417.242	832.469	-0.00038255	-0.459537	38.54	FPELSLK	D3YY53	D3YY53	D3YY53_MOUSE Nitrilase homolog 1 OS=Mus musculus GN=Nit1 PE=2 SV=1	40825.4	45198.6	66086.1	37521.6	41499.1	40279.4	42026.7	43842.5	49714.2	42968.5	21107.3	22932.4	24645.1	16956.1	13948.6	12830.1	14835.8	14520.6	14875.5	13847.3	16048.5	26327.5	14237.9	13418.9	20515.5	19057.9	18163.1	18475.6	31327.5	23418.3	19466.6	22153.4	26575.6	26429.7	22257.5	25244.2	19195.2	21412.5	24396.7
90.218	3	904.812	2711.41	0.00178329	0.657697	40.81	NPAETLLLSEPLNGDLLGQYSQLAR	D3YY53	D3YY53;D3Z2Y2	D3YY53_MOUSE Nitrilase homolog 1 OS=Mus musculus GN=Nit1 PE=2 SV=1	13497.6	8965.77	27507.3	16706.8	16318.4	12281.4	22456.6	14248.8	17169.6	9550.34	196.049	488.487	707.539	4261.29	4023.59	1983.07	1090.29	551.631	3450.87	556.315	418.035	1515.14	5051.42	4442.83	2180.89	2131.57	9296.81	13709.7	12384.9	6050.06	4216.31	374.927	920.815	908.967	2565.36	275.512	587.093	1696.25	1284.64
71.9633	2	460.758	919.501	-0.000337447	-0.366989	55.68	DIGFIKLD	D3YYL7	D3YYL7	D3YYL7_MOUSE Uncharacterized protein OS=Mus musculus GN=Gm10126 PE=4 SV=2	107690	81932.9	81039.4	81553.1	93989.9	99119.3	98864.3	118374	119716	108971	53259.3	106813	120194	87161.4	62819.1	66026.2	60404.5	86110.7	69110.2	86677.7	46797.5	62898.3	110607	82514.9	83594.6	81505	86145.4	64937.6	63723.5	60826	138092	110774	107044	180157	88681.7	123979	110662	99383.2	100865
87.8514	2	816.42	1630.82	0.000917988	0.562899	86.87	TIAECLADELINAAK	D3YYM6	D3YYM6	D3YYM6_MOUSE 40S ribosomal protein S5 (Fragment) OS=Mus musculus GN=Rps5 PE=3 SV=1	54739.8	11659.3	41114.5	18315.7	18873.8	59386.6	15946.8	73121.9	38669.3	76562.3	2302.23	22794.1	1017.81	1942.21	13681.6	2212.83	1608.91	5087.8	25055	8733.52	2323.47	26747.1	7360.91	8562.88	46852	12809.6	5625.35	17032.1	62352.1	49723.4	403.556	1149.05	976.623	1219.97	15464.5	5076.88	24118.7	30029.4	60954
40.2003	2	720.875	1439.74	-0.00144833	-1.00597	26.81	GLLQTEPQNNQAK	D3YZ32	D3YZ32	D3YZ32_MOUSE Mitochondrial fission 1 protein OS=Mus musculus GN=Fis1 PE=2 SV=1	38553	49234.2	34436.8	73158.8	39772.2	22789.9	63065.2	27442.8	21119.9	24880.8	43883.9	56668.3	86787.9	22725.4	19711.2	18702.9	41248.8	64569	23146.9	72238.2	26107.4	65786	133154	141281	86511.8	63365.4	161450	142970	16925	19362	59615.6	133895	97953.8	93344.8	76716.3	151747	124394	96243	50384
64.9747	2	540.836	1079.66	-0.000749413	-0.69412	56.87	LSALLPEPLK	D3YZ49	D3YZ49	D3YZ49_MOUSE Alanine--glyoxylate aminotransferase 2, mitochondrial OS=Mus musculus GN=Agxt2 PE=2 SV=1	20195.7	29890.2	29706.3	19184.8	16145.2	14629.2	21685.7	20607.5	20348.7	13861.9	20931.7	13805.2	14529.7	12232.2	10414.1	8407.25	14014.9	10925.9	13797.7	20409	14509	21345.5	14048.5	14282.1	17866.8	18549.8	18256.7	20279.3	44504.8	22940.7	17389.1	20838.9	22909.5	24805.1	17285.8	17171.2	16584	18597.3	19738.7
27.3349	3	688.642	2062.9	-0.000159027	-0.077089	30.91	PESNSAEGSDRSEEQVSGAK	D3YZ54	D3YZ54	D3YZ54_MOUSE 2-hydroxyacyl-CoA lyase 1 OS=Mus musculus GN=Hacl1 PE=2 SV=2	0	4.99333	0	0	0	0	0.221002	0	0	0	0	0	46.4983	0	0	3749.48	2201.8	2346.02	2875.61	2708.72	1665.03	0	0	0	20.2375	0	18.4823	0	56.7307	0	0	0	9.91518	0.248792	0	0	0	0.075907	12.6134
31.0151	3	491.907	1472.7	-0.000299918	-0.203652	30.74	FQRPGDPQSAQDK	D3YZC9	D3YZC9	D3YZC9_MOUSE Splicing factor 1 OS=Mus musculus GN=Sf1 PE=2 SV=1	1663.76	1067.82	741.694	2557.58	1494.58	1250.49	1641.94	1425.32	1353.94	1730.69	2328.31	2059.1	3049.5	1205.38	60205.6	61736	39364.3	43570.4	22373.2	28810.9	45564	1001.44	17223.4	2564.88	35982.7	33040.4	19507.8	21178.7	19807.2	7139.71	48067.3	50243.4	28967.7	9387.47	3638.34	8469.34	9332.67	9946.63	15314.4
81.0165	2	931.447	1860.88	0.00416433	2.23783	36.84	LPGMIGSLPDPFGEEMR	D3Z015	D3Z015	D3Z015_MOUSE Acid ceramidase (Fragment) OS=Mus musculus GN=Asah1 PE=2 SV=1	7763.34	2698.44	14398.1	9772.79	8516.26	23910.3	4100.29	18245.3	12197.9	20076.6	1957.04	8801.53	0	5186.92	2683.46	4769.59	5576.53	3335.03	16306.5	5228.69	2068.82	10461.6	2725.17	3727.67	22383.6	9256.5	1568.14	4828.21	30702	23454.7	920.425	1383.81	1254.43	690.567	9044.49	4867.14	16303.1	15222.3	23586.4
78.553	2	931.445	1860.88	0.000133214	0.0715867	41.06	LPGMIGSLPDPFGEEMR	D3Z015	D3Z015	D3Z015_MOUSE Acid ceramidase (Fragment) OS=Mus musculus GN=Asah1 PE=2 SV=1	20919.3	14232.3	42406.1	37061.3	20239	45856.7	25308.8	43894.9	26795.4	37653.5	13341.5	23628.8	4548.37	14359.1	8572.34	16205.5	16136.3	14127.8	45709.6	14212	17276.3	31541	14073.8	18937.3	50721.9	26093.4	15226.4	14860.9	41229.6	51483.5	6412.9	4784.5	5257.54	7533.14	33416.7	18350.5	42844.5	36910.6	51779.7
84.8209	2	923.45	1844.89	0.00634399	3.4387	42.43	LPGMIGSLPDPFGEEMR	D3Z015	D3Z015	D3Z015_MOUSE Acid ceramidase (Fragment) OS=Mus musculus GN=Asah1 PE=2 SV=1	5731.19	9201.44	8767.34	13091.5	12065	15942.6	20615.1	16410.3	13989.6	10755.6	8724.48	8926.8	2382.42	9365.19	4346.56	7970.46	17213.7	12981.7	15415.4	6295.38	6939.19	9283.65	15243.7	16338.7	22180.4	6679.29	9853.48	10373.5	24323.2	32908.3	3613.48	1634.79	2991.89	5459.43	6829.37	5832.08	11488.5	6419.33	21714.9
92.4648	2	945.041	1888.07	0.000947522	0.501848	50.73	ILVNSITSLVNTFVPSGK	D3Z015	D3Z015;D3Z505	D3Z015_MOUSE Acid ceramidase (Fragment) OS=Mus musculus GN=Asah1 PE=2 SV=1	3381.7	2897.13	7828.94	7593.53	18344.4	9380.09	14373.7	14270.6	2249.61	4107.03	857.322	580.323	883.927	519.113	594.287	585.282	13.3115	182.002	4022.44	305.087	182.143	861.059	787.263	0	1271.1	697.654	3746.73	4510.54	7294.33	6004.05	109.775	75.2898	4.36947	281.092	912.974	290.372	890.479	1196.94	1960.72
74.5961	2	939.442	1876.87	7.03702e-05	0.0374934	87.75	LPGMIGSLPDPFGEEMR	D3Z015	D3Z015	D3Z015_MOUSE Acid ceramidase (Fragment) OS=Mus musculus GN=Asah1 PE=2 SV=1	89460.4	185859	151884	162057	246197	134632	288948	144405	146940	76545.4	137581	68504.2	110630	135211	129171	141418	172677	179303	87062.7	89163.9	199944	83749.6	178056	131935	55609.9	192602	97384.4	90534	74380.9	52669.3	214244	69873.1	194512	248396	166960	200554	112264	123869	79958.1
31.0811	3	638.301	1911.88	0.000211015	0.11037	45.97	TASRPEDTPDSPSGPSSPK	D3Z030	D3Z030	D3Z030_MOUSE Leucine-rich repeat-containing protein 16A OS=Mus musculus GN=Lrrc16a PE=2 SV=2	3697.15	99.4773	15.2207	42.1643	272.359	5.80881	72.4506	1273.35	36.0095	50.9182	79.6443	114.185	91.6306	20.0097	7647.62	3805.71	1832.37	1222.74	3327.69	1586.38	3530.73	101.853	958.839	13.9357	14964.7	3047.19	1151.54	2544.47	11864.8	5360.01	838.742	991.234	2531.24	316.61	148.64	400.031	2468.35	7761.31	8217.28
72.2235	2	482.333	962.652	-0.000376951	-0.391575	54.31	VALLPPILK	D3Z030	D3Z030	D3Z030_MOUSE Leucine-rich repeat-containing protein 16A OS=Mus musculus GN=Lrrc16a PE=2 SV=2	5801.55	9641.86	9708.36	9112.97	8530.03	5933.58	11082.8	8104.2	9288.11	8401.81	16582.6	14408.1	15331.2	14401.8	19335	16711.3	15679	12850	15637.9	16542.9	14400	16083.2	14256.1	12052.7	14229.9	12779.9	8204.49	10086.7	11808.7	8300.3	18289.5	13484.4	14891.1	16616.6	11147.8	14575.3	18118.8	17119.4	9862.69
49.3469	2	587.805	1173.6	-0.00364343	-3.10449	31	GLGTDDNTLIR	D3Z0S1	D3Z0S1;F7ANV6	D3Z0S1_MOUSE Annexin (Fragment) OS=Mus musculus GN=Anxa4 PE=2 SV=1	33175.3	40913.3	22668.4	37638.3	29981.7	36057.6	36954.9	31901.8	33249.6	34969.1	14921.8	17107.9	21885.2	7946.22	8195.66	3918.28	18669.9	22177.2	6318.36	14017.3	15940.5	12497.8	25988.3	27702.9	10790.9	9121.63	24119.7	24204.7	15982.7	13605.5	10183	14821.9	22574.2	15226	13507.6	13942.9	7254.24	11525.6	14799.5
35.898	2	699.841	1397.67	-0.00140789	-1.00731	52.41	INQTYQQQYGR	D3Z0S1	D3Z0S1;Q8BSL2	D3Z0S1_MOUSE Annexin (Fragment) OS=Mus musculus GN=Anxa4 PE=2 SV=1	54104.8	24482.3	238.307	57057	38607.8	611.065	35732.5	42421.4	33235.9	88.0854	7034.51	7072.27	21498.5	1977.28	16318.7	16535.4	19925.7	19029.5	17914.8	15278.2	49739	10014.5	28223.2	21375.3	23038.5	27432.6	28959.9	26860.8	50045.3	29100.9	26751.5	28945	1500.71	20310.1	35965.4	24055.4	13959.1	14807.2	30556.9
88.0504	2	833.93	1665.85	0.000155091	0.0931003	72.96	SETSGSFEDALLAIVK	D3Z0S1	D3Z0S1;F7ANV6	D3Z0S1_MOUSE Annexin (Fragment) OS=Mus musculus GN=Anxa4 PE=2 SV=1	16079.6	1371.26	2828.68	2378.58	1551.93	6992.31	3063.06	12380.7	2820.23	7917.3	124.63	2725.62	217.653	519.382	3677.21	746.275	516.611	718.708	7488.19	870.61	497.083	6634	698.507	1157.6	7473.87	1283.72	497.059	1068.79	18050.9	10219.2	287.701	448.831	579.503	575.251	2444.73	406.699	2636.88	4402.31	10609
69.8862	2	703.371	1404.73	-0.00014674	-0.104462	63.36	LLSMELQEALSR	D3Z0T5	D3Z0T5	D3Z0T5_MOUSE Protein canopy homolog 4 (Fragment) OS=Mus musculus GN=Cnpy4 PE=2 SV=1	76193.6	116900	118881	102521	106971	65443.8	110906	87193.9	100349	59752	131118	91618.4	125127	113458	91489.2	80979.3	108594	117251	56088.9	79348.1	123365	107777	146840	118125	44127.5	76313.9	116853	106958	54411.7	50607.6	158163	72248.2	128682	166091	72200.8	86034.5	68067.6	70960.8	51681.1
40.4308	2	400.734	799.454	-0.00099626	-1.24617	37.58	AGEGVVLR	D3Z169	D3Z169	D3Z169_MOUSE Protein Igsf9b OS=Mus musculus GN=Igsf9b PE=2 SV=1	207079	266740	59682.3	233445	268564	191271	235013	105477	78418.9	52588.4	114592	135065	1.47813e+06	52088.7	2.29618e+06	3.35624e+06	2.58274e+06	2.39518e+06	1.69224e+06	3.54313e+06	2.2137e+06	669661	1.30211e+06	1.35458e+06	1.64408e+06	1.20221e+06	944730	1.15719e+06	401132	356614	1.39006e+06	2.72521e+06	2.01496e+06	909064	781125	1.15927e+06	1.04577e+06	954438	789736
50.1559	2	601.342	1200.67	-0.00160303	-1.33511	73.64	VIESLGATNLGK	D3Z1F5	D3Z1F5	D3Z1F5_MOUSE Glycine N-acyltransferase-like protein Keg1 (Fragment) OS=Mus musculus GN=Keg1 PE=2 SV=1	847626	851601	754795	912418	398673	423773	1.25487e+06	862981	782360	717625	259440	275206	454498	303496	348584	341621	196675	223063	143506	164665	372295	478102	386658	425436	756402	752822	272890	269841	466341	464300	450007	552436	636716	548163	819491	841107	492077	478558	753641
42.0437	3	429.231	1284.67	0.000387174	0.30138	30.51	VGEDPATFKPPK	D3Z1F7	D3Z1F7	D3Z1F7_MOUSE Protein 4833439L19Rik OS=Mus musculus GN=4833439L19Rik PE=4 SV=1	109373	104538	52856.6	104574	65001.5	80302.3	104678	77257.9	68727	146516	128195	96516.1	128488	100563	106430	123358	96003.7	87265.7	75597.5	97031.5	76140	107782	105326	152788	196974	126830	65325.5	78278.7	77127	66025.1	117765	144944	130816	99665.3	153554	138235	154190	154085	143839
30.3015	3	453.889	1358.64	0.000469003	0.345199	35.74	GAPRPSPMEVMR	D3Z1F7	D3Z1F7	D3Z1F7_MOUSE Protein 4833439L19Rik OS=Mus musculus GN=4833439L19Rik PE=4 SV=1	760.8	271.219	323.629	642.303	906.261	351.083	844.836	847.936	568.352	520.986	832.449	406.771	2005.56	481.098	49853.9	62930.1	41835.8	40186.3	22559	42659.8	48054.9	369.159	1407.36	1173.59	9958.84	14798.8	3143.62	3576.73	3237.19	708.272	5944.16	15443.6	2886.87	958.892	1254.86	1697.59	1572.17	1618.72	1567.25
67.1757	3	687.353	2059.04	0.00156247	0.758837	31.46	KACGDSTLTQITAGLDPVGR	D3Z1M1	D3Z1M1	D3Z1M1_MOUSE Guanine nucleotide-binding protein G(I)/G(S)/G(T) subunit beta-2 (Fragment) OS=Mus musculus GN=Gnb2 PE=2 SV=1	76362	88974.4	100438	64339.2	90806.5	78752.8	85647.8	105062	101932	111310	38354.3	51230	34101.4	35854.1	26996.3	25966.5	41030	53343.1	48899.7	60478.6	44397.7	76222	30059.5	19594.1	47346.9	42440.5	36121.6	30164.2	68891.2	47340.2	30343.2	36225.5	38589.9	47969.2	24750.9	56478.8	42705.3	41247.7	50941.9
37.512	2	509.282	1016.55	-0.00146317	-1.43935	40.48	LLVSASQDGK	D3Z1M1	D3Z1M1;D3YZX3	D3Z1M1_MOUSE Guanine nucleotide-binding protein G(I)/G(S)/G(T) subunit beta-2 (Fragment) OS=Mus musculus GN=Gnb2 PE=2 SV=1	127123	5986.85	5785.32	53532.3	78181	52259.8	17245.7	68738.8	9870.22	9109.23	1029.83	1827.25	10827	741.061	149807	93274.2	91567.3	106043	239108	210004	149017	173262	56810.2	34887.2	256127	85027.2	60255.1	95687.4	1.21592e+06	641252	60867.1	117137	73342.7	22825.7	70392.7	44097	177803	199753	154088
73.1137	2	966.478	1930.94	-1.67814e-06	-0.000869077	116.67	ACGDSTLTQITAGLDPVGR	D3Z1M1	D3Z1M1	D3Z1M1_MOUSE Guanine nucleotide-binding protein G(I)/G(S)/G(T) subunit beta-2 (Fragment) OS=Mus musculus GN=Gnb2 PE=2 SV=1	183486	266261	230495	210270	183858	205820	195470	209460	230056	207859	75432.8	66168.4	53492.8	47955.9	28996.7	37345.9	72122.3	68348.3	65158.1	84665.1	68491.5	79933.1	75268.1	78890.4	57336.6	60808.6	85122	80271.9	113631	117307	66223.9	43415.8	60329.7	66402.7	71486.6	70280.1	39230.5	45395.1	89893.7
55.259	2	537.787	1073.56	-0.000274902	-0.256066	41.47	DLSLEEIQK	D3Z1Z8	D3Z1Z8	D3Z1Z8_MOUSE Stathmin (Fragment) OS=Mus musculus GN=Stmn1 PE=2 SV=1	253452	210414	208488	152617	172525	234584	144246	166058	212059	216749	344810	341488	454228	300600	248874	230186	236609	255966	230917	229672	227721	286308	316972	302840	263893	186596	267435	234301	267503	247578	311401	391511	334822	299759	253898	275130	274811	241469	246101
34.0229	2	583.278	1164.54	-0.000334532	-0.287265	51.62	AIEENNNFSK	D3Z1Z8	D3Z1Z8	D3Z1Z8_MOUSE Stathmin (Fragment) OS=Mus musculus GN=Stmn1 PE=2 SV=1	11781.2	2049.54	1452.44	13858.5	13301.3	964.341	6307.26	6500.32	4616.38	2186.78	4712.39	2905.3	6964.59	1774.64	175788	235238	161300	192342	128888	146005	199757	4469.69	56543.8	8902.55	67171.6	59641.6	61229.1	81292.8	24774.6	21179.1	84696.8	136140	17220.3	11433.6	10262.4	14001.9	18198.4	16943.9	25106.1
29.6555	2	411.213	820.412	0.0036106	4.40099	33.04	DLEAAFR	D3Z2F5	D3Z2F5	D3Z2F5_MOUSE Histone-lysine N-methyltransferase SUV420H2 (Fragment) OS=Mus musculus GN=Suv420h2 PE=2 SV=1	6428.51	10628.6	6339.75	8150.68	8742.7	5261.87	7976.8	5453.45	7322.8	6480.38	26916	11241.9	46897.1	15159.5	21138.6	31680.4	28302.7	32475.7	27055.6	56778.1	22068.1	17746.8	17873.9	36068.6	30632.4	20504.9	11097	10944.2	10170.9	6613.81	35461.9	39491.7	27926.6	20094.9	14072.2	30159.8	13834.6	16853.4	12639.2
50.6635	2	437.255	872.496	-0.000685938	-0.786178	27.49	LELETLR	D3Z2Z1	D3Z2Z1	D3Z2Z1_MOUSE CAP-Gly domain-containing linker protein 1 OS=Mus musculus GN=Clip1 PE=2 SV=1	78159.4	75446.2	61227.3	59795.8	72407.1	71010.1	48817	44010.5	65537.8	53347	90630	60633	133099	80455.8	60397.1	67365.9	89170.8	75633.6	85871.3	99825	34276.7	45662.3	68481.2	80603.5	47028.6	53641.2	78667.7	91752	31423.8	28245.6	82060.1	105287	97199.9	69553.3	61595.8	65551.4	62297	62181.4	60699
76.086	2	999.546	1997.08	-0.001959	-0.980933	51.58	ELVLTGLQDSLNQVNQVK	D3Z2Z1	D3Z2Z1	D3Z2Z1_MOUSE CAP-Gly domain-containing linker protein 1 OS=Mus musculus GN=Clip1 PE=2 SV=1	26393.1	23670.2	34952.4	20071.5	18914.3	21908.4	18985.8	26848.7	20171.1	33057	28361.6	22161.6	17281.7	20483.8	14302	11490.6	12285.1	14918.4	20606	16944.7	13454.4	18148.1	23387.6	22804.9	16952.1	10985.3	26737.5	32519.2	27255.4	7743.38	21515.8	6160.7	17697.2	22437.9	19408.9	10798.5	16683.5	13200.3	25100.4
90.8572	2	869.473	1736.93	-0.00508288	-2.92635	34.4	VLPLFLMVFPGMVSR	D3Z300	D3Z300	D3Z300_MOUSE Sodium/myo-inositol cotransporter 2 (Fragment) OS=Mus musculus GN=Slc5a11 PE=2 SV=1	1490.4	2208.41	5610.39	12935	9971	8088.79	27783.8	22435.5	4438.14	4712.38	1599.84	1547.46	792.089	4172.98	12456.4	4440.99	3643.68	3684.61	10353.7	2116.87	566.142	1424.81	7073.54	7222.76	3648.88	6257.1	6297.94	3761.1	8940.8	30513.6	5764.12	0	3190.89	184.951	5438.65	1234.73	2795.7	5095.81	6344.45
58.9232	3	675.992	2024.95	-0.00161099	-0.795567	42.06	VLFPDQVACAHPDICQR	D3Z300	D3Z300	D3Z300_MOUSE Sodium/myo-inositol cotransporter 2 (Fragment) OS=Mus musculus GN=Slc5a11 PE=2 SV=1	175677	211567	194336	47454.5	155132	192209	224938	214017	223714	210242	166570	149533	118100	123899	132301	93919	112615	87278.9	155648	123343	87030.9	123509	62554.1	73037	136853	150572	105786	95965.5	106684	154832	127973	128085	137997	131164	165901	178889	145011	150351	158407
90.4083	2	869.475	1736.94	-0.000430188	-0.24767	59.7	VLPLFLMVFPGMVSR	D3Z300	D3Z300	D3Z300_MOUSE Sodium/myo-inositol cotransporter 2 (Fragment) OS=Mus musculus GN=Slc5a11 PE=2 SV=1	18028.9	25039.3	27736.5	26965	27000.4	15827.2	32755.8	31116.9	28082.1	16750.2	8958.31	7563.86	933.943	6689.32	11497.8	8720.11	6530.96	4363.41	17945.7	4946.37	10465	2560.14	5538.87	4283.38	7356.04	8327.79	4666.21	8936.95	16529.9	598.895	10422.6	743.322	5350.16	8344.43	9759.51	4417.44	5565.78	7440.28	10499.2
42.9293	2	551.298	1100.58	-0.000675802	-0.61404	40.05	VTVVDVNEAR	D3Z3F7	D3Z3F7;Q3TJE8;D3YXP9	D3Z3F7_MOUSE UDP-glucose 6-dehydrogenase OS=Mus musculus GN=Ugdh PE=2 SV=1	53843.8	50718.2	35302.6	69077.7	26437.6	50543.2	22983.7	29068.4	40182.5	68745.8	45269.9	38404.3	63962.1	44712.9	26757	25722.5	33923.1	40072.7	22073.4	38203.1	33641.9	44563.8	39693.6	50241.2	47589.7	43903.6	67107.2	80543	26667.6	43469.9	57056.2	73931.2	57819.6	48596	67865.3	67886.5	30902.9	32641.3	63960.1
60.5041	2	740.387	1478.76	-0.00227445	-1.53808	54.35	ILTTNTWSSELSK	D3Z3F7	D3Z3F7;Q3TI06;F6ZQT4	D3Z3F7_MOUSE UDP-glucose 6-dehydrogenase OS=Mus musculus GN=Ugdh PE=2 SV=1	17138.4	30617.1	37076.5	12110.2	29651	30582.5	17079	17819.8	33208.5	20167.6	35772.8	29144.3	58386.8	27610.1	19838.2	18722.3	22223.5	28544	17388.5	16243.1	27731.3	38364.3	30906.5	30887.4	43114.9	43651.7	86400.6	52551	42493.7	30459.1	36482.4	38454.8	38814	55502.1	29363.7	32924.6	21215.7	27627.8	43792.1
42.688	2	671.846	1341.68	-0.000515265	-0.384046	78.84	VLIGGDETPEGQK	D3Z3F7	D3Z3F7;Q3TI06;Q3TJE8	D3Z3F7_MOUSE UDP-glucose 6-dehydrogenase OS=Mus musculus GN=Ugdh PE=2 SV=1	87606.4	66143.5	41090.6	89954.8	70114.1	79828.4	63756.8	49282.3	65829.5	94277.3	87799.6	80044.9	117203	69525.1	54140.3	63941.9	70223	93848	48086.1	71636	60550.3	67553.9	78454.9	90670.6	95505.1	91413.5	152970	141204	86065.1	88638.6	123417	169086	100588	91712.3	121109	131824	70489.8	71145.4	132504
54.453	2	537.806	1073.6	-0.00132641	-1.23548	98.79	LAANAFLAQR	D3Z3F7	D3Z3F7;Q3TI06;Q3TJE8	D3Z3F7_MOUSE UDP-glucose 6-dehydrogenase OS=Mus musculus GN=Ugdh PE=2 SV=1	47459.8	43537.3	43988.1	38189.4	35668.8	40336.7	28340.9	28350.5	46290.8	35773.9	38398.1	36152.1	57933.6	36915.2	22495.5	21897.5	30908.5	31313.6	26946.7	32090.1	25694	28852.6	35628.2	33578.2	39552.4	40004.4	80815.8	76242.4	47752	40002.3	56324.9	61903.6	53650.2	58941.9	58089.1	62183.1	31404.2	29380.5	65946.4
71.2809	2	605.382	1208.75	-0.000507773	-0.420081	38.98	LGLSLVVPGGGIK	D3Z4B2	D3Z4B2	D3Z4B2_MOUSE Gamma-soluble NSF attachment protein (Fragment) OS=Mus musculus GN=Napg PE=2 SV=1	20695.4	29791.2	30583	20643.2	41348.1	21818.8	27303.8	28276.3	27625.9	26441.1	13696	15081.1	9522.74	10753	9138.86	9099.2	13499.6	12181.9	17381.1	12947.7	10964.4	18814.4	15327.9	12402.3	17398.3	17498.3	11909.7	11882.8	21693.2	19793.6	23530.7	9639.33	16699.8	22400.8	17790.7	18481.8	16641.1	19069.4	23098.9
60.2497	2	466.775	931.535	-0.00257268	-2.76175	26.72	LLSVPFEK	D3Z4X1	D3Z4X1	D3Z4X1_MOUSE 6-phosphogluconolactonase OS=Mus musculus GN=Pgls PE=4 SV=1	80655.7	93965.5	126290	79031.3	96191.7	94532.1	87810.8	98224.5	107291	90627.1	38267.8	38449.5	51637.7	35647.6	33536.1	30800.6	43932.6	46522.3	45315	47987.3	51493.4	65347	38825.5	30692.4	61402.2	55259.1	83912	80270.6	63226.2	58832.2	40082.5	45937	51946.4	54681.7	70786.9	67351.1	61268	65172.1	83023.5
85.9868	3	936.487	2806.44	0.00113892	0.405824	67.33	LPIPDSQVLTINPALPVEDAAEDYAR	D3Z4X1	D3Z4X1	D3Z4X1_MOUSE 6-phosphogluconolactonase OS=Mus musculus GN=Pgls PE=4 SV=1	66091.9	41774.9	95846.7	61815.1	69614.3	72475.6	83983.7	61860	60293.2	47000	12041.2	7278.26	1472.88	18246.9	17335.7	9822.84	17554.4	17864.1	22412.7	4786.46	15267	8181.66	28361.6	31049.1	18069.3	27076.1	31292.2	45567.1	48878.2	66910.2	24467.1	232.04	12972.2	22526.1	26823	9494	16023.4	14937.4	23969.2
86.0032	2	1404.23	2806.44	0.000944478	0.33654	78.66	LPIPDSQVLTINPALPVEDAAEDYAR	D3Z4X1	D3Z4X1	D3Z4X1_MOUSE 6-phosphogluconolactonase OS=Mus musculus GN=Pgls PE=4 SV=1	44626	35601.1	30122.9	31601.2	41498.2	39462.4	49141	75333.7	33577.4	20276.2	1456.85	750.692	428.353	858.99	3989.83	279.784	8548.32	2043.03	8590.54	0	4860.08	970.783	21136.7	8175.86	2751.62	9192.61	12001.6	18246.7	22650.1	39396.7	8802.97	139.181	4060.45	3734.88	12048.2	701.978	1648.68	3077.88	4755.41
61.3503	2	647.817	1293.62	-0.0012745	-0.985219	69.66	NVFTSAEELER	D3Z511	D3Z511	D3Z511_MOUSE Protein eva-1 homolog A (Fragment) OS=Mus musculus GN=Eva1a PE=2 SV=1	116515	123471	142115	115378	172120	154625	138383	115346	121243	98236.3	154078	149176	206565	159789	93300.9	92277.8	143096	152190	91330.3	106750	88058.7	107802	136729	129516	117415	118107	135020	108898	91063.2	81769.1	147384	174260	210021	225039	140823	187492	136433	151097	157935
71.5436	2	625.843	1249.67	-0.00242854	-1.94334	73.56	LVALCDVLYGK	D3Z579	D3Z579	D3Z579_MOUSE ADP-ribosyl cyclase 2 OS=Mus musculus GN=Bst1 PE=2 SV=1	20135.1	24364.9	28354.7	27970.4	24806.9	24790.3	17275.1	20765.4	28757.1	26882.1	36078	45444.5	36539.3	39469.3	30377.5	30957.2	41460.4	40469.1	29794.5	32565.9	33110.9	38845.2	44710.5	37709.3	29017.1	31014.7	37570.6	33317.2	28918.8	27998.8	51642.5	25675.7	37726	48112.7	37656.2	43144.5	29794.8	34691.4	34732
59.582	3	481.584	1441.73	-0.00137793	-0.955748	34.06	AFALDVINSAHER	D3Z636	D3Z636	D3Z636_MOUSE Inorganic pyrophosphatase 2, mitochondrial OS=Mus musculus GN=Ppa2 PE=2 SV=1	36914.9	50131.8	70115.6	53246.6	71202.2	50580.3	66094.4	64322.5	48905.6	45594.1	21321.4	18809.9	16990.7	20408.9	38314.1	29612.3	26143.9	12094.4	31084.4	18962.3	35102.2	24203	7453.4	6680.21	27199.5	42183.7	16030.1	16248.3	42797.8	44151.8	18474.4	13023.2	22787.4	26836.8	38482.3	34913.1	50935.5	59380.3	44948.8
79.9744	2	901.98	1801.95	-0.00107914	-0.598874	78.07	ILGTLALIDQSETDWK	D3Z636	D3Z636;D3Z096	D3Z636_MOUSE Inorganic pyrophosphatase 2, mitochondrial OS=Mus musculus GN=Ppa2 PE=2 SV=1	6781.73	13823.6	24855.1	27704.6	27437	19877	33617.6	23643.5	11500.6	9493.12	3941.81	3072.63	1725.63	3917.83	2364.82	4655.08	2603.56	4091.72	6149.68	2287.5	3121.44	7285.52	8623.51	10836.4	9846.26	10471	13241.8	13553.1	15628.2	9837.85	3219.46	463.529	4629.95	6466.58	6954.93	3125.5	8988.62	7042.06	15302.3
72.8163	2	696.854	1391.69	-0.000244786	-0.175891	58.84	ADSLQDEINFLK	D3Z6N5	D3Z6N5	D3Z6N5_MOUSE Keratin, type II cytoskeletal 7 (Fragment) OS=Mus musculus GN=Krt7 PE=2 SV=1	47455.2	61527.3	69866.4	92702.7	45451.8	77502.4	72413.6	73663.3	94393.3	72608.3	28209.3	32821.6	28391.9	31783.2	24304.2	31930.8	69717.6	87458.8	33393.2	37812.1	60840.1	85985.7	90809.6	74096.7	39243	26948.3	59450	42519.6	35585.7	41847.7	25167.8	20080.7	25846.6	38596.4	23248.7	26603	25578.9	20378.2	18297.7
62.3689	2	559.321	1116.63	-0.00109982	-0.984942	77.65	IFEAQIAGLR	D3Z6N5	D3Z6N5	D3Z6N5_MOUSE Keratin, type II cytoskeletal 7 (Fragment) OS=Mus musculus GN=Krt7 PE=2 SV=1	37082.2	38539.8	52740.9	51648	34667.6	33054.4	57145.2	52596.9	51313.2	38281.9	10933.4	4539.45	14424.5	11874.4	15260.8	8690.22	42188.8	49929.6	11997	14017.4	31428.1	43045.8	39878	34331.3	7684.98	13234.7	31396.7	28512.9	14674.8	16472.3	11242.6	9480.87	11403.1	12463.1	5231.3	7422.77	5955.27	6108.39	4618.98
72.2569	2	657.854	1313.69	0.000206402	0.157116	28.26	NVATEALGALEAR	D3Z6V2	D3Z6V2	D3Z6V2_MOUSE Receptor expression-enhancing protein 6 OS=Mus musculus GN=Reep6 PE=2 SV=1	15591.9	18691.4	24353.4	19037.1	24181.6	15147.5	19378.7	25542.9	18204.9	22789.6	17441.4	25316.8	14215.2	12741.1	11154.4	8812.88	17054.9	18450.2	10145.5	7390.11	11547.4	19837.8	21653.5	15377.3	13791.9	7964.95	34432.7	25925.5	14649.1	15575.7	26898.3	17173	34205.7	39509.9	18090.5	25295.1	19976.9	15918.1	25439.3
45.8909	2	617.824	1233.63	-0.000959049	-0.777417	80.29	VAGQDGSVVQFK	D3Z794	D3Z794	D3Z794_MOUSE Small ubiquitin-related modifier 2 OS=Mus musculus GN=Sumo2 PE=2 SV=1	2.32054e+06	1.92309e+06	1.23721e+06	1.66912e+06	1.45486e+06	1.89481e+06	1.49271e+06	1.40406e+06	1.64901e+06	2.00809e+06	2.84225e+06	2.58297e+06	4.0749e+06	2.46342e+06	2.27498e+06	2.59537e+06	2.42064e+06	2.9454e+06	2.09724e+06	2.5143e+06	1.8103e+06	2.15382e+06	2.79512e+06	2.92104e+06	2.04357e+06	1.86753e+06	2.19715e+06	2.11325e+06	1.53187e+06	1.47267e+06	2.72815e+06	3.56828e+06	3.11102e+06	2.43279e+06	2.14157e+06	2.36676e+06	2.03259e+06	1.90296e+06	1.73867e+06
29.5905	3	603.258	1806.75	0.00110179	0.609816	29.55	AGTEEEEEEEEQSRR	D3Z795	D3Z795	D3Z795_MOUSE Proteasome assembly chaperone 1 OS=Mus musculus GN=Psmg1 PE=2 SV=1	31.1291	43.6503	0	9.91823	6.61104	0	15.6616	62.7632	15.3176	0	82.2651	1.86811	114.123	26.3048	3771.89	3890.81	2894.36	2623.74	2481.84	1700.7	3187.17	120.524	1942.19	45.702	1839.22	2008.34	5401.61	101.906	3477.73	39.8057	4238.8	5505.75	61.6272	2870.44	67.8129	1811.06	1638.77	1873.17	2791.92
85.674	2	914.496	1826.98	-0.000286286	-0.156699	51.65	ASQELIPIEDFITPVR	D3Z7C0	D3Z7C0	D3Z7C0_MOUSE 39S ribosomal protein L40, mitochondrial OS=Mus musculus GN=Mrpl40 PE=2 SV=1	35104.2	37326.9	39722.1	41457.5	38151.2	36964.9	47778.9	56262.1	39231.1	31025.9	17947.1	20088.9	13788.4	18817.4	18470.8	19735.2	23759.7	22235.7	17849.8	16470.7	19525.5	21935	29073	23428.6	26552.9	31450.9	24971.7	23745.8	29783.1	28892.6	17208.7	12723	23394.4	25934.6	32164.1	37645.1	23589.4	26333.3	31626.8
63.5935	2	723.341	1444.67	0.000819071	0.566962	75.01	LTFSCLGGSDNFK	D3Z7C6	D3Z7C6	D3Z7C6_MOUSE Prostaglandin E synthase 3 OS=Mus musculus GN=Ptges3 PE=2 SV=1	76701.4	104146	100800	76321.4	94997.5	87615.1	86368.9	86891.6	99533.1	92592.2	52290.7	57574.7	51137.7	33860.1	28723.6	33210.9	41904.8	40888.3	54561.4	51922.2	87004.7	149481	53838.8	50731.3	46200.4	61519.9	77721.7	63677.7	69532.6	13407.6	40658	84151.6	48841.7	68739.3	53876	71926.2	45478.2	38281.5	65174.5
44.7859	2	608.331	1214.65	-0.00338484	-2.78668	80.23	LTEQAVEAINK	D3Z7F7	D3Z7F7	D3Z7F7_MOUSE Calcineurin-like phosphoesterase domain-containing protein 1 (Fragment) OS=Mus musculus GN=Cpped1 PE=2 SV=1	146226	88682.2	74995.8	166219	119390	115082	88788.5	96869.2	121441	110956	137458	116545	113478	82159	59164.7	51204.5	115602	114939	46503.1	43572	56996.4	69696.2	254678	278524	59759.2	62531.1	249210	331026	90001.7	85577.5	143250	110520	126133	106437	92781	79486.7	71076.6	76218.4	56492.5
45.3256	3	404.583	1210.73	-0.000781768	-0.6457	30.64	LSNLALVKPEK	D3Z7Q5	D3Z7Q5	D3Z7Q5_MOUSE Programmed cell death protein 5 OS=Mus musculus GN=Pdcd5 PE=2 SV=1	100570	111636	72933	73498.8	104002	69454.5	92941.4	76763.4	77125.6	119719	132892	105519	188216	139665	168996	168334	135661	121576	167599	151630	115492	128312	79815.1	82184.6	129196	100116	58469.8	88760.7	116160	59559.1	137387	141663	138395	83925.3	87388.6	106405	116697	121236	74238.5
67.4032	2	654.342	1306.67	-0.000260904	-0.199671	32.98	AVENYLIQMAR	D3Z7Q5	D3Z7Q5	D3Z7Q5_MOUSE Programmed cell death protein 5 OS=Mus musculus GN=Pdcd5 PE=2 SV=1	49229.5	29941	58583.9	41034.4	45991.7	89071.3	42757.7	59696.1	57406.3	97498	46740.7	145735	15310.2	50233.5	36281.1	52923.9	33725.9	38610.4	170964	111349	88549	187238	16001.9	21249.5	139287	43814.2	27644.6	32649.2	61205.9	121069	47671.3	52087.3	17709.8	19382.2	53216.2	64457.9	120848	99624.6	99967.5
74.0968	3	472.26	1413.76	0.000287767	0.203547	37.71	NSILAQVLDQSAR	D3Z7Q5	D3Z7Q5	D3Z7Q5_MOUSE Programmed cell death protein 5 OS=Mus musculus GN=Pdcd5 PE=2 SV=1	2012.79	4813.29	6573.98	2149.82	4320.97	2230.79	2496.25	2463.55	2354.01	1334.97	3240.2	871.545	2401.17	2549.6	3537.37	1128.88	3461.79	3291.4	1683.78	9481.29	336.824	9211.48	507.86	1868.84	413.219	23856.4	2980.57	781.341	2381.54	4042.88	7583.16	339.621	4700.28	10982.7	2386.88	1706.88	135.484	4575.42	2450.19
79.5393	2	708.378	1414.74	-7.53147e-05	-0.0532357	69.01	NSILAQVLDQSAR	D3Z7Q5	D3Z7Q5	D3Z7Q5_MOUSE Programmed cell death protein 5 OS=Mus musculus GN=Pdcd5 PE=2 SV=1	15698.3	15024.7	13892.7	12575.9	14995.3	17714.2	13792.2	13826.2	16302.1	14663.2	21000.1	23581.2	22373.4	21696.2	12424.5	14421.7	16018.6	18984.7	15446.6	17177.1	23051.1	22021.4	27078.9	21784.1	15494.8	13021.5	16331.1	14955.5	13608.4	15878.1	20534.9	13495.4	19149.9	21385.7	16623	17174	13364.8	14337.8	11202.7
55.1984	2	662.339	1322.66	-0.00129543	-0.979411	70.93	AVENYLIQMAR	D3Z7Q5	D3Z7Q5	D3Z7Q5_MOUSE Programmed cell death protein 5 OS=Mus musculus GN=Pdcd5 PE=2 SV=1	399506	471709	429995	355683	413488	324971	432164	300055	397076	260657	539330	392286	907251	600825	486822	482646	489097	564437	292176	413652	572909	429573	612541	488705	212223	421543	523331	382978	256705	190373	630033	630466	689007	629893	445980	510164	344829	338849	227762
74.0634	2	707.886	1413.76	8.99095e-05	0.0635961	103.47	NSILAQVLDQSAR	D3Z7Q5	D3Z7Q5	D3Z7Q5_MOUSE Programmed cell death protein 5 OS=Mus musculus GN=Pdcd5 PE=2 SV=1	260358	297172	250296	250123	265209	258099	299153	293352	265361	255421	327790	390222	334097	322676	224137	267934	261056	311309	225304	305012	297055	467022	380974	282028	273441	275759	326974	271763	198337	194784	334308	248630	306292	403469	206098	277560	267014	248903	202233
76.1492	2	679.382	1356.75	-3.52173e-05	-0.0259571	105.72	VSEQGLIEILEK	D3Z7Q5	D3Z7Q5	D3Z7Q5_MOUSE Programmed cell death protein 5 OS=Mus musculus GN=Pdcd5 PE=2 SV=1	144304	187859	159100	155410	167427	164921	173784	193116	150926	168214	265027	259107	224193	275041	174342	219324	187011	237404	199723	208849	198034	378155	297264	234906	231650	179600	264403	264818	139784	117508	249786	162505	230601	288926	145845	191141	226010	185591	156233
76.1826	2	662.362	1322.71	-0.00235963	-1.78393	61.14	TPVLFDVYEIK	D3Z7U0	D3Z7U0	D3Z7U0_MOUSE Annexin OS=Mus musculus GN=Anxa11 PE=2 SV=1	16429.7	2176.14	15700.6	3060.06	4602.86	12681.1	4085.08	17507.6	8431.38	12409.7	2019.7	8054.93	1638.39	4722.91	1549.47	2540.77	1483.16	1181.63	7671.12	4280.23	1782.19	11458.1	5006.32	2191.57	23753.2	6373.41	894.015	3734.82	14021.1	7174.2	3136.27	2210.34	7041.17	7187.18	8435.25	9279.48	19936	18117.4	33173.5
58.7718	2	484.78	967.544	-0.000645739	-0.6674	34.56	ENIILGPGR	D3Z7X0	D3Z7X0	D3Z7X0_MOUSE MCG142036 OS=Mus musculus GN=Acad12 PE=3 SV=1	641390	917873	965502	611144	787933	839696	759608	629386	615228	431867	981642	537637	927959	525613	517193	591067	831012	692684	585843	744204	512643	548274	508334	619722	477567	541810	470607	467186	415244	378287	657288	885061	1.25946e+06	999707	871509	909042	851867	988641	870160
79.0452	2	774.425	1546.83	-0.000587168	-0.379593	61.78	TQSSLVPALTEFVR	D5MCW4	D5MCW4	D5MCW4_MOUSE Protein CutA OS=Mus musculus GN=Cuta PE=2 SV=1	301979	35135.3	134861	60587.3	78571.3	251575	49812.6	213199	135067	209695	15702.9	230301	5698.05	30542.7	209055	53594.7	38077.8	36854.1	229797	51869.4	50211.2	330876	44450	51348.9	523875	103709	25911.7	48558.8	326799	236491	20481.5	13414.9	10504.9	16086.3	113580	33710.9	277855	283521	295160
77.0808	2	1005.98	2009.95	0.000243798	0.121296	135.23	MESEQSADEVLAAVSTSLK	D6RFA9	D6RFA9	D6RFA9_MOUSE Ectonucleoside triphosphate diphosphohydrolase 1 (Fragment) OS=Mus musculus GN=Entpd1 PE=2 SV=2	42673.5	43281.6	32883.6	32685.8	53313.7	52975.8	56805.1	42705.8	39305.3	43880.3	38917.8	39182.7	32572	37632.5	29873.3	33211.7	56790.5	61207.9	38315.5	46549.5	46676.8	48615.7	59925.5	53010.9	30335.4	28696.7	80039	86869.1	26089.1	27884.8	42795.7	18817.5	40093.2	49947.8	45242.4	40396.5	25191.1	24323.1	43298.5
70.7231	2	662.86	1323.71	-0.00109322	-0.825878	80.7	GALPLDTVTFYK	D6RG87	D6RG87	D6RG87_MOUSE Endoplasmic reticulum resident protein 29 OS=Mus musculus GN=Erp29 PE=2 SV=1	108994	136353	137100	115136	121125	129428	117925	138782	135119	113564	63555.4	68046.2	51663.4	50251.1	40621.1	43663.2	56380.8	61748.2	61957.9	77836.5	57007	76358.5	51383.6	42227	76735	77227	68300.8	55079.9	60238.7	56523.1	63788.4	66287.5	81071.6	93379.7	82669.1	101652	98320.2	110016	119146
53.0958	2	965.978	1929.94	-0.000949627	-0.492049	38.63	IADYEAASAAPGIPAEQTR	D6RG99	D6RG99	D6RG99_MOUSE Protein Fxc1 OS=Mus musculus GN=Timm10b PE=2 SV=1	99261.1	96012.4	45738.7	0	73069.5	77224.2	79983	72491.6	62013.6	73216.6	120155	128492	153784	106176	61576.1	61636.3	107982	121919	65456.5	66474.3	95738.5	77071.5	258918	227906	79213.7	79125.2	206277	167611	65051.5	51094.5	126213	140367	148577	121920	93990	90781.9	70200	82694	75739.5
55.9977	2	500.805	999.595	-0.00170778	-1.70847	29.3	DNALTLLIK	D6RIN1	D6RIN1	D6RIN1_MOUSE Protein unc-45 homolog A OS=Mus musculus GN=Unc45a PE=2 SV=1	34179.8	24294.9	42959.7	37218.1	29522.3	31800.9	22250.4	25313.9	27840.2	27492.3	59110	72506.1	155039	92050.2	85816	67094.3	77327.1	73651.7	38407.5	33454.4	34634	589993	244817	133715	318330	1.07481e+06	1.24898e+06	166813	426202	1.95651e+07	112867	137304	152902	187433	181072	142833	393073	97954.6	103149
61.1898	2	517.803	1033.59	-0.000521245	-0.504304	25.86	AGVSVYGIIR	E0CXH4	E0CXH4	E0CXH4_MOUSE Carboxymethylenebutenolidase homolog (Fragment) OS=Mus musculus GN=Cmbl PE=2 SV=1	32217.8	33601.2	45523.4	29008.5	40491	32826.6	46704	42726.6	40211.6	35508.3	10904.9	10409.5	12762	10412.6	6305.85	6040.29	6250.62	8475.24	11256.3	15156.1	12480.7	17183.3	8569.94	6339.31	11296.5	11672	24201.6	20902	17291.1	22742.7	7735.93	12589	9507.53	13869.4	14653.5	8333.15	6479.42	8556.23	18079.7
69.5311	2	687.357	1372.7	-0.00174004	-1.2676	53.33	AEMQQILQGLDK	E0CXM2	E0CXM2;E0CY49	E0CXM2_MOUSE Argininosuccinate lyase OS=Mus musculus GN=Asl PE=2 SV=1	18133.5	9749.66	10414.1	1730.88	7604.38	3296.32	1236.74	2900.71	5241.47	104526	8523.81	50571.9	5159.1	16163.1	7330.91	10539.4	11296.5	11356.6	59686.7	35423.5	6866.46	53231.2	6533.34	11297.5	74816.9	17868.6	6598.44	5368.08	4455.56	9653.13	4991.04	9753.36	6563.92	4099.7	18775.3	21469.1	42592.3	32603.6	134569
55.0109	2	528.787	1055.56	-0.00186946	-1.77106	54.96	NPDSLELIR	E0CXM2	E0CXM2;F7D439	E0CXM2_MOUSE Argininosuccinate lyase OS=Mus musculus GN=Asl PE=2 SV=1	118139	124930	132801	105724	92550.5	98844.4	151537	144486	146942	121364	58011.5	59131.5	93116.9	62114.6	38109.1	29830.5	44277.2	50454.8	60698.7	73821.7	59881.3	70036	37968.1	36911.4	58223.5	61140.5	85340.1	48155.5	61044.3	79336.5	80085	97959.8	68252.5	72087.8	65830.2	79151.7	47969.2	39426.8	117786
53.4389	2	695.354	1388.69	-0.00364232	-2.62283	57.4	AEMQQILQGLDK	E0CXM2	E0CXM2;E0CY49	E0CXM2_MOUSE Argininosuccinate lyase OS=Mus musculus GN=Asl PE=2 SV=1	311190	453148	314136	337810	308571	259407	388576	315598	392164	272016	280668	180834	386364	189007	155981	152245	182645	198919	166233	221523	259210	192410	245582	200053	197719	213569	235617	166680	186717	143475	304688	313106	334006	270292	262562	339832	147234	130765	225816
52.1533	2	611.312	1220.61	-0.00156734	-1.28406	62.93	FVGAVDPIMEK	E0CXM2	E0CXM2;E0CY49;E0CYV3	E0CXM2_MOUSE Argininosuccinate lyase OS=Mus musculus GN=Asl PE=2 SV=1	335319	403148	344224	321567	297980	232064	517965	297589	408583	218862	215451	143363	428983	214150	164182	152723	225517	246236	144162	200670	208146	66414.9	242811	238151	118381	198588	197809	202048	173591	140985	335300	323229	360211	314156	258267	278500	139035	153311	229217
57.993	2	635.323	1268.63	-0.00172372	-1.35872	91.28	MAEDLILYGTK	E0CXM2	E0CXM2;F7D439	E0CXM2_MOUSE Argininosuccinate lyase OS=Mus musculus GN=Asl PE=2 SV=1	112721	133126	141989	120593	90107.6	84304.7	190937	145188	144531	96121.7	63095.8	49158.1	74344.3	44101.8	18331.2	23814.6	42632.7	35945.4	38787.9	56528.8	59173.6	53854.4	40190.4	35685.8	31087.9	47931.2	64247.2	53947	95771	48071.7	71194.6	82529.3	65023.1	74952.6	31179.3	70829.5	33803.5	37341.8	72253.7
61.031	2	515.318	1028.62	-0.000690023	-0.670822	42.85	ANTIGISLIK	E0CXN5	E0CXN5	E0CXN5_MOUSE Glycerol-3-phosphate dehydrogenase [NAD(+)], cytoplasmic OS=Mus musculus GN=Gpd1 PE=2 SV=1	229147	235374	309596	214570	212214	254614	301250	282881	309076	261151	119324	136003	143577	94563.1	63694	65532.1	78392.5	87470.4	108664	120481	104739	135702	68721.8	54743.5	105963	104196	199924	176223	196711	173901	129941	163787	135161	163979	127010	136646	98241.7	99325.1	197104
78.8491	3	731.038	2190.09	0.000291055	0.132896	44.84	LGIPMSVLMGANIASEVAEEK	E0CXN5	E0CXN5	E0CXN5_MOUSE Glycerol-3-phosphate dehydrogenase [NAD(+)], cytoplasmic OS=Mus musculus GN=Gpd1 PE=2 SV=1	49181.8	89367.3	150560	87789.6	134926	66581.6	173366	75799.1	90703.7	57925.5	41139.6	28531.7	36514.5	43732.6	35325.8	39950.5	29888.8	33908.5	32734.3	34538.1	62423.7	47047.7	29516.8	31426.1	24889.5	50649.5	65665.4	84603.3	38991.7	35634.8	70698.8	50249.6	55843.8	57329	45410.8	54234.4	24480.3	26828.3	29726.1
51.1082	2	508.292	1014.57	-0.0013891	-1.36915	72.48	LISEVIGER	E0CXN5	E0CXN5	E0CXN5_MOUSE Glycerol-3-phosphate dehydrogenase [NAD(+)], cytoplasmic OS=Mus musculus GN=Gpd1 PE=2 SV=1	565671	476076	363713	266824	355839	412787	194576	342518	519204	514184	219045	206932	344637	188095	111571	120524	166644	168158	185842	216518	43727.6	154230	132922	136678	166110	165792	313039	275380	24084.8	81697.2	33232.9	315862	295449	226601	241357	225640	150773	136378	346543
83.9408	2	1088.06	2174.1	0.00107845	0.496045	86.14	LGIPMSVLMGANIASEVAEEK	E0CXN5	E0CXN5	E0CXN5_MOUSE Glycerol-3-phosphate dehydrogenase [NAD(+)], cytoplasmic OS=Mus musculus GN=Gpd1 PE=2 SV=1	4787.25	2028.28	20283.7	18719	3898.21	32292.7	7370.89	40487.9	25576.1	37330.6	1601.04	9807.88	179.019	2813.59	438.236	1138.6	1174.1	194.722	18177.8	2157.67	890.821	11630.6	2154.35	2307.67	9337.6	3642.72	4999.23	13770.6	35050.1	44290	118.225	448.009	658.134	209.435	3761.68	174.27	6182.32	4486.75	20349.9
78.915	2	1096.05	2190.09	-0.000502753	-0.229558	94.49	LGIPMSVLMGANIASEVAEEK	E0CXN5	E0CXN5	E0CXN5_MOUSE Glycerol-3-phosphate dehydrogenase [NAD(+)], cytoplasmic OS=Mus musculus GN=Gpd1 PE=2 SV=1	152777	262753	242518	253356	234670	148278	348324	292376	244670	171338	92220.4	74060.6	64978.1	85822.3	60448.8	51169.6	75402.7	71889.8	64677.5	66395.6	112521	74586.7	108933	91650.1	41431.5	88411.1	208947	234150	95062.1	106393	130565	53513.9	107383	86691.6	83941.4	60644.1	36028.9	42862.9	71892.8
67.8927	2	663.357	1324.7	-0.000235577	-0.177834	36.03	GLLEDLQGVPER	E0CYE5	E0CYE5	E0CYE5_MOUSE Vesicle transport through interaction with t-SNAREs homolog 1B OS=Mus musculus GN=Vti1b PE=2 SV=1	102932	109096	96245.3	77384.2	72686.4	103028	80747.8	113359	100095	91725.7	99510.1	130347	116654	107195	77282.1	84127.6	80732.6	99304.4	89839.6	123964	86568.9	125278	124181	99471.2	124151	86652.3	87428.7	71780.2	56568.4	102273	103262	91976.4	132533	170282	86879.9	136808	103177	105310	176301
37.2325	2	516.801	1031.59	-0.000391889	-0.37989	32.09	YRPGTVALR	E0CYN1	E0CYN1	E0CYN1_MOUSE Histone H3.3 (Fragment) OS=Mus musculus GN=H3f3a PE=2 SV=1	43886.3	15916	11464.3	67369.6	50765.8	25180	37506.9	17757.9	22374.6	4837.02	4297.43	4899.65	7329.7	136.967	24312.6	35755.9	91639.2	50446.6	30558.6	41139.6	31418.9	11314	135059	170253	16573.5	19067.7	61425.6	130497	16188.8	15888.7	36372.4	32243.3	36291.2	22660.6	17863.8	16538.2	32744.4	43413.9	21751.7
89.3146	3	935.137	2802.39	0.0020802	0.742295	46.11	LQELTGSEGQVFMENVTQLLQSSHK	E0CYY1	E0CYY1	E0CYY1_MOUSE Anamorsin (Fragment) OS=Mus musculus GN=Ciapin1 PE=2 SV=1	2989.37	1143.32	2113.54	2410.09	1336.32	4000.17	1589.7	6132.4	1976.94	3129.12	1557.78	2134.42	858.525	3124.45	1279.96	1239.4	229.626	1044.71	10151.2	1414.62	288.108	3316.58	643.293	1713.96	8413.32	1657.98	1082.91	2977.87	11153.4	7884.66	227.795	494.902	459.071	887.858	976.231	1784.49	4044.92	2476.11	3257.94
80.5113	2	451.771	901.527	0.00413895	4.59107	31.96	QGTSVVAIK	E0CZ52	E0CZ52	E0CZ52_MOUSE Histone H1oo OS=Mus musculus GN=H1foo PE=2 SV=1	1883.64	2270.1	2424.13	2046.18	1068.51	965.149	2052.77	1416.36	1338.19	1723.1	3645.13	4714.97	7732.11	6326.44	25635.4	23051	10159.9	9441.27	9609.44	7484.42	13317.8	15885.4	5897.02	4228.39	6744.58	8900.22	3374.07	4090.35	6410.71	6025.11	3872.49	5029.95	3753.1	4183.5	3361.54	4885.67	3653.03	4077.77	4034.21
67.9579	2	882.496	1762.98	-0.00485614	-2.7545	64.21	VLVDINNPEPLIQTAK	E0CZA1	E0CZA1	E0CZA1_MOUSE T-complex protein 1 subunit epsilon (Fragment) OS=Mus musculus GN=Cct5 PE=2 SV=1	98814.1	122564	127400	110059	119425	131812	128369	136941	143644	123230	48839.8	45604.4	45376.2	42023.7	21502.6	25503.1	34390.6	32556.8	36604.3	48375.3	59704.7	76343.7	54868.8	47550.7	42058.8	36546	94462.6	86815	65418.9	71106.4	56316.6	46789.2	58321.6	63639.2	40936.5	57203	33113.3	29857.9	63982.2
67.4696	3	647.32	1938.94	-0.00185659	-0.957529	30.01	AIATLMSDEVFHDIAYK	E1AWU4	E1AWU4	E1AWU4_MOUSE Sodium bicarbonate cotransporter NBCe1 variant A OS=Mus musculus GN=Slc4a4 PE=2 SV=1	24080.8	27334.2	50085.1	49774.7	71643.8	37322.8	79878.7	53361.3	22762.4	25295.2	38990.9	27863.3	21994.3	31114	36437.4	39969.6	20659.6	13894.6	26617.3	20944.1	33301.3	39811.1	12215.9	12477.9	15139.8	35606.1	39866.3	32088.9	7449.4	21915.1	20491.2	10045.8	37976	41663.1	23380.4	64333	61292.1	86604.5	47028.4
54.7573	3	528.962	1583.87	-0.00209497	-1.32269	40.56	LIVPSEFKPTSPNR	E1AWU4	E1AWU4	E1AWU4_MOUSE Sodium bicarbonate cotransporter NBCe1 variant A OS=Mus musculus GN=Slc4a4 PE=2 SV=1	66609.1	91702.4	96931.5	61246.4	89265.7	64873.4	115829	97994.7	93191.6	76133.6	34005.7	16872.4	11859.2	13131.8	15593	19696.4	32997	15430.3	25505.1	25358.8	65651.2	56830.7	23214.1	27302.2	13868.6	10757.2	118117	129591	83122.8	71089.4	3334.17	21281	27681.2	15104	18954.6	21279.7	39651.2	38164.2	37545
63.1562	2	723.352	1444.69	0.00143748	0.995014	52.85	LADYYPINSDFK	E1AWU4	E1AWU4	E1AWU4_MOUSE Sodium bicarbonate cotransporter NBCe1 variant A OS=Mus musculus GN=Slc4a4 PE=2 SV=1	69005.3	83278.2	57673.1	72172.5	88208.8	86114.4	104020	102076	95441.8	88959.9	60105	48540.5	40939.3	32829.1	40205.8	43676.1	29551.2	44260.5	50657.5	71299.9	118594	173701	61367.6	58535.9	47398.7	20774.3	204994	170048	231824	64058	72009.8	88738.5	53398.4	47110.6	39791.4	51347.1	62922.7	68850.6	59643
77.3477	2	962.04	1922.07	0.000393619	0.20479	80.58	LQQAVMLGALTEVPVPTR	E1AWU4	E1AWU4	E1AWU4_MOUSE Sodium bicarbonate cotransporter NBCe1 variant A OS=Mus musculus GN=Slc4a4 PE=2 SV=1	3046.7	991.446	1918.56	2761.19	479.019	14458	1799.74	13600.9	4028.95	15705.7	0	8319.16	481.665	506.798	660.019	0	12.9872	6.89931	3665.06	1092.81	0.129242	7041.49	499.845	3350.23	24177.9	2239.1	6946.67	12773.2	17418.8	17372.7	0	343.07	356.304	220.261	5024.07	1304.77	20953	12793.1	47144.9
71.0534	2	970.038	1938.06	-0.000234845	-0.121175	85.11	LQQAVMLGALTEVPVPTR	E1AWU4	E1AWU4	E1AWU4_MOUSE Sodium bicarbonate cotransporter NBCe1 variant A OS=Mus musculus GN=Slc4a4 PE=2 SV=1	53106	99437.9	77209.5	83324.2	98604.4	58396.2	147912	102035	89754.1	57412.7	93620.1	49371.7	44860.3	52213	33083.9	29766	35130.7	29271.3	22660.7	33725.3	68273.1	57241	98418.1	84046.3	29327.8	68272.4	208650	189435	38697.6	31010.5	84363.3	49936	114616	146732	100050	78946.4	74735	78560.7	119444
91.0889	2	1256.68	2511.34	0.000802712	0.319635	36.02	LPEFGQLILFEPQGGLQNIAAEK	E2I8K8	E2I8K8	E2I8K8_MOUSE MHC class II antigen alpha chain (Fragment) OS=Mus musculus domesticus GN=H2-Aa PE=4 SV=1	0	0	9.75586	14.5958	128.262	32.68	112.772	73.2894	107.54	0	495.434	1199.16	0	554.162	833.586	0	0	747.792	323.103	68.3713	0	200.892	5506.31	2247.34	0	0	10480.1	20825.1	5649.2	1371.68	2415.14	0	0	0	886.434	330.174	318.852	827.235	1098.02
91.0704	3	838.12	2511.34	0.00154348	0.614604	66	LPEFGQLILFEPQGGLQNIAAEK	E2I8K8	E2I8K8	E2I8K8_MOUSE MHC class II antigen alpha chain (Fragment) OS=Mus musculus domesticus GN=H2-Aa PE=4 SV=1	424.762	1345.35	1064.83	1224.23	2005.24	1402.13	2067.69	1786.88	1199.25	439.88	838.475	1296.95	1076.49	2136.26	2330.75	793.867	723.274	1116.62	3588.29	162.289	2462.44	1587.39	8645.93	8567.66	1814.14	1893.13	24416.4	42247.8	12190	10621.6	5787.54	685.623	1761.87	3388.04	4345.43	646.805	2070.17	3920.15	3578.42
66.4165	2	672.876	1343.74	-0.000270602	-0.201381	38.04	ILMPISGIIEDK	E5KXN7	E5KXN7	E5KXN7_MOUSE Cytochrome b (Fragment) OS=Mus musculus domesticus GN=Cytb PE=4 SV=1	62507	84429.2	77375.9	68493.1	106466	77591	67881.4	52370.4	58752.9	41153.7	114100	109297	193699	140807	87782	93282.9	95957.8	116780	48821	88063.4	125287	121948	2172.57	2169.67	59198.9	107387	152.703	627.93	54289	49246.1	129560	133736	137440	171232	115745	162682	81326.9	87599.1	82757
74.6304	2	664.877	1327.74	-0.00259194	-1.95214	40.73	ILMPISGIIEDK	E5KXN7	E5KXN7	E5KXN7_MOUSE Cytochrome b (Fragment) OS=Mus musculus domesticus GN=Cytb PE=4 SV=1	5988.86	1868.86	3363.04	4485.02	3268.32	24561.2	3080.93	8274.94	7921.67	17859.6	4157.89	27916.9	504.904	11733.5	5120.03	5282.11	5606.2	4499.28	29948.7	16288.8	3000.85	34547.4	656.035	730.069	55708.3	14451.4	2213.32	1842.49	34662.5	30631.6	248.168	4138.59	644.571	711.057	15301.1	14620.6	34622	25104.3	45295
58.5808	2	746.855	1491.69	-0.000771063	-0.516904	86.61	GLIDEANQDFTNR	E9PV24	E9PV24	E9PV24_MOUSE Protein Fga OS=Mus musculus GN=Fga PE=2 SV=1	45706.8	34046.8	43087.8	22895.8	30674.6	36197.3	46420.2	47267.2	42698.6	34105.2	65853.5	53064	93220.9	55503.7	54055.5	56244.4	61697.8	56761.2	71518.6	79530.1	157605	184307	145830	150689	54646.7	52970.4	63728.6	54936.7	199620	203626	55995.7	83209.3	72115.3	59813.8	60866.5	89040.6	73669	68923.4	89139.2
36.7336	2	543.254	1084.49	0.000204246	0.188333	31.11	AEEDRYFR	E9PV44	E9PV44;Q8BTA7	E9PV44_MOUSE ATPase inhibitor, mitochondrial OS=Mus musculus GN=Atpif1 PE=2 SV=1	24581.4	4408.87	2929.04	14793.2	19667.8	9212.46	7293.05	15199.9	5169.79	3417.99	2628.52	2915.61	28453	985.534	141844	110308	73846	105443	73611.9	55576	84379.4	10813.2	25323.9	9635.29	67108.5	52590.7	25547.4	32001.7	45382.9	34329.7	97908.9	82183.2	32299.3	31355.1	40923	34965.5	50770.9	40838.7	32985.4
32.7157	2	464.783	927.55	0.000353857	0.381496	35.93	EQLAALRK	E9PV44	E9PV44	E9PV44_MOUSE ATPase inhibitor, mitochondrial OS=Mus musculus GN=Atpif1 PE=2 SV=1	452.701	61.7464	4.38806	23.952	785.724	7.5571	0	621.029	716.163	0	1534.86	1025.8	2129.95	1527.95	3190.76	29880.9	6516.69	40052.5	29318.7	23559.7	28682.7	2112.7	588.276	591.797	1106	1682.09	419.501	103.931	673.397	331.306	4027.1	2192.24	0	1088.58	944.373	1879.86	1600.34	1946.39	839.431
40.4308	2	400.734	799.454	-0.00099626	-1.24617	37.78	EQLAALR	E9PV44	E9PV44	E9PV44_MOUSE ATPase inhibitor, mitochondrial OS=Mus musculus GN=Atpif1 PE=2 SV=1	207079	266740	59682.3	233445	268564	191271	235013	105477	78418.9	52588.4	114592	135065	1.47813e+06	52088.7	2.29618e+06	3.35624e+06	2.58274e+06	2.39518e+06	1.69224e+06	3.54313e+06	2.2137e+06	669661	1.30211e+06	1.35458e+06	1.64408e+06	1.20221e+06	944730	1.15719e+06	401132	356614	1.39006e+06	2.72521e+06	2.01496e+06	909064	781125	1.15927e+06	1.04577e+06	954438	789736
35.2307	2	515.306	1028.6	-0.000268149	-0.260694	59.56	TKEQLAALR	E9PV44	E9PV44	E9PV44_MOUSE ATPase inhibitor, mitochondrial OS=Mus musculus GN=Atpif1 PE=2 SV=1	19167.5	611.956	4766.62	4730.56	5086.65	10.4361	1899.88	8674.2	6320.85	15302.9	1009.44	7889.17	702.054	284.192	886303	166621	48838.2	108124	859894	314917	104945	21363.9	4049.09	4117.45	844949	90581	6931.97	18339.1	89848.5	13932.7	4991.63	41394	2315.6	692.034	14998.2	4230.2	41873.3	39892.9	72757.8
67.7936	2	566.315	1130.62	-0.00302756	-2.67779	32.3	DELLDIAKSK	E9PVD1	E9PVD1	CCD62_MOUSE Coiled-coil domain-containing protein 62 OS=Mus musculus GN=Ccdc62 PE=2 SV=1	109335	283330	362059	244029	269287	171119	459197	253645	267850	120287	168639	100375	277268	134327	42911.6	96573.1	105040	114511	90767.9	95068.6	166618	152930	122152	113017	124294	147512	203285	142788	125999	94012.4	179201	148051	179947	246036	81721	112591	94564.5	135561	156169
51.8884	2	863.926	1725.84	-0.0038207	-2.21382	74.73	IIPSTEDPNEDIVER	E9PWK4	E9PWK4	E9PWK4_MOUSE Immunoglobulin J chain (Fragment) OS=Mus musculus GN=Igj PE=2 SV=1	41434.4	89026.5	172355	142595	54670.9	30884.1	66752.4	60978.8	57559.8	21969.1	225625	254562	329008	247029	226281	210590	112395	151330	197079	140781	259969	27854.5	326159	295529	58143.4	132262	122283	137052	58597.5	74352.1	118886	50505	293356	229884	167032	167361	158463	211654	349691
[truncated: 5,508 more rows]
[truncated: 1 more columns]

## Sheet: Supplementary file 1C
Supplementary file 1C. Uniprot accession number and peptide shotgun MS data used for identification and quantification.
[truncated: 108 more rows]

[truncated: 3 more sheets: Supplementary file 1D, Supplementary file 1E, Supplementary file 1F]
